# Supplementary material for: The viral landscape in metastatic solid cancers
Source: Heliyon. 2025 Feb 8;11(4):e42548. doi: 10.1016/j.heliyon.2025.e42548 (PMC11870251; doi:10.1016/j.heliyon.2025.e42548)
Supplement: Multimedia component 1 [file mmc1.xlsx]

## Sheet: Supplementary_table_1
"ENSEMBL" is the ENSEMBL gene name; "ENTREZID" is the ENTREZID ID; "SYMBOL" is the official gene name; "logFC" is the log2 fold change between HPV+ and HPV-; "Average expression" is the average gene expression across all samples;"P-Value" is the unadjusted p-values from limma-voom; "adj.P.Val" is the benjamini-hochberg adjusted p-value.
ENSEMBL	ENTREZID	SYMBOL	logFC	Average expression	P.Value	adj.P.Val
ENSG00000123080	1031	CDKN2C	1.83791	1.91339	3.88598e-18	5.07898e-14
ENSG00000128408	26150	RIBC2	1.76661	0.95773	8.47978e-18	5.54154e-14
ENSG00000092470	79968	WDR76	1.51834	1.83117	2.39557e-16	1.04367e-12
ENSG00000147889	1029	CDKN2A	2.93622	3.6812	1.22074e-15	3.98876e-12
ENSG00000137804	51203	NUSAP1	1.66882	3.56962	1.69972e-15	4.44306e-12
ENSG00000196074	10388	SYCP2	2.11328	1.60879	3.13875e-14	6.83724e-11
ENSG00000123219	64105	CENPK	1.23079	2.15627	1.83488e-13	3.42598e-10
ENSG00000165304	9833	MELK	1.3369	1.83277	1.04864e-12	1.71321e-09
ENSG00000073111	4171	MCM2	1.38207	3.52783	3.60196e-12	4.34328e-09
ENSG00000149636	79980	DSN1	0.872511	2.05131	3.6554e-12	4.34328e-09
ENSG00000178222	285498	RNF212	2.25395	1.21022	3.19096e-12	4.34328e-09
ENSG00000100297	4174	MCM5	1.08578	3.55012	4.51484e-12	4.91741e-09
ENSG00000105011	55723	ASF1B	1.34787	1.9696	5.94057e-12	5.97256e-09
ENSG00000034063	NA	NA	1.22395	2.71646	7.28954e-12	6.8053e-09
ENSG00000198339	NA	NA	2.36723	1.04879	8.73938e-12	7.61491e-09
ENSG00000122952	11130	ZWINT	1.01948	2.5653	9.46822e-12	7.73435e-09
ENSG00000111602	8914	TIMELESS	0.986892	2.45633	1.23192e-11	8.12952e-09
ENSG00000112118	4172	MCM3	0.899477	3.41977	1.3684e-11	8.12952e-09
ENSG00000113368	4001	LMNB1	1.0929	3.28622	1.27906e-11	8.12952e-09
ENSG00000120802	7112	TMPO	0.950428	3.98257	1.20782e-11	8.12952e-09
ENSG00000132016	79173	BRME1	1.30431	1.71564	1.2939e-11	8.12952e-09
ENSG00000175643	116028	RMI2	1.25405	1.82843	1.36571e-11	8.12952e-09
ENSG00000110092	595	CCND1	-1.83199	4.71984	2.01559e-11	1.14538e-08
ENSG00000097046	8317	CDC7	1.11229	1.08235	2.20055e-11	1.19838e-08
ENSG00000184445	9735	KNTC1	0.998376	3.47158	2.41556e-11	1.26285e-08
ENSG00000076003	4175	MCM6	1.01126	2.1679	3.01211e-11	1.51416e-08
ENSG00000198554	11169	WDHD1	1.06691	1.81198	4.00696e-11	1.93967e-08
ENSG00000100479	5427	POLE2	1.04454	1.04272	6.59347e-11	3.07774e-08
ENSG00000114346	1894	ECT2	1.17837	2.45992	7.69583e-11	3.26585e-08
ENSG00000165244	195828	ZNF367	1.11911	1.02731	7.74609e-11	3.26585e-08
ENSG00000167513	81620	CDT1	1.11245	1.70877	7.73429e-11	3.26585e-08
ENSG00000156802	29028	ATAD2	1.05521	2.51798	8.53513e-11	3.48607e-08
ENSG00000119333	89891	DYNC2I2	0.84804	3.31624	1.10286e-10	4.368e-08
ENSG00000198901	9055	PRC1	1.11736	3.62248	1.45786e-10	5.60417e-08
ENSG00000196787	8969	H2AC11	1.55422	3.18086	1.54006e-10	5.75101e-08
ENSG00000119969	3070	HELLS	1.10591	3.63191	1.66086e-10	5.86686e-08
ENSG00000157456	9133	CCNB2	1.20994	2.18574	1.62113e-10	5.86686e-08
ENSG00000171848	6241	RRM2	1.32526	3.93538	1.8769e-10	6.45554e-08
ENSG00000104889	10535	RNASEH2A	1.03397	2.32994	2.22079e-10	7.44248e-08
ENSG00000159147	29980	DONSON	0.849593	1.96359	2.66419e-10	8.70523e-08
ENSG00000170312	983	CDK1	1.24696	2.06763	2.98954e-10	9.53006e-08
ENSG00000100162	79019	CENPM	1.0767	2.08809	3.18277e-10	9.90448e-08
ENSG00000104738	4173	MCM4	1.09675	4.17544	3.34167e-10	1.01571e-07
ENSG00000166803	9768	PCLAF	1.19381	2.0002	3.60056e-10	1.04576e-07
ENSG00000175305	9134	CCNE2	1.235	1.03229	3.57374e-10	1.04576e-07
ENSG00000143476	51514	DTL	1.17547	1.69301	5.07801e-10	1.44282e-07
ENSG00000111445	5985	RFC5	0.799445	2.1792	6.0844e-10	1.69198e-07
ENSG00000237649	3833	KIFC1	1.13558	2.61165	8.3919e-10	2.28505e-07
ENSG00000129173	79733	E2F8	1.13219	1.03425	9.33534e-10	2.46494e-07
ENSG00000203852	333932	H3C15	1.46772	3.66803	9.42977e-10	2.46494e-07
ENSG00000221923	400713	ZNF880	-1.35023	0.931444	1.0281e-09	2.63475e-07
ENSG00000183941	NA	NA	1.54641	5.64414	1.12625e-09	2.83078e-07
ENSG00000105486	3978	LIG1	1.02998	3.82835	1.21809e-09	3.00385e-07
ENSG00000203811	126961	H3C14	1.44847	3.6051	1.32581e-09	3.20896e-07
ENSG00000092853	63967	CLSPN	1.15311	1.41431	1.45089e-09	3.44785e-07
ENSG00000162607	7398	USP1	0.856444	2.26139	1.68174e-09	3.92507e-07
ENSG00000164104	3148	HMGB2	1.18724	4.23102	1.74654e-09	4.00479e-07
ENSG00000165891	144455	E2F7	1.19955	1.44703	1.91475e-09	4.31478e-07
ENSG00000187951	100288637	LOC100288637	1.08663	2.72233	2.24667e-09	4.97695e-07
ENSG00000140525	55215	FANCI	0.987279	2.40205	2.38754e-09	5.20086e-07
ENSG00000167232	7644	ZNF91	-1.5537	2.45576	2.47189e-09	5.29633e-07
ENSG00000112312	51053	GMNN	0.889853	2.08241	2.56485e-09	5.32104e-07
ENSG00000197128	400720	ZNF772	-1.44803	0.751393	2.56142e-09	5.32104e-07
ENSG00000112984	10112	KIF20A	1.12284	1.75667	2.82612e-09	5.69748e-07
ENSG00000184357	3009	H1-5	1.95126	5.41003	2.83348e-09	5.69748e-07
ENSG00000154839	220134	SKA1	1.08191	0.996798	3.26538e-09	6.36993e-07
ENSG00000182217	NA	NA	1.53324	5.55757	3.25633e-09	6.36993e-07
ENSG00000203814	440689	H2BC18	1.45635	5.95576	3.37407e-09	6.48516e-07
ENSG00000160886	54742	LY6K	1.89839	1.66675	3.46749e-09	6.56813e-07
ENSG00000101412	1869	E2F1	1.05716	1.92168	3.53235e-09	6.5954e-07
ENSG00000134690	55143	CDCA8	1.00836	1.54894	3.70024e-09	6.81157e-07
ENSG00000142945	11004	KIF2C	1.06596	1.72825	5.24224e-09	9.51612e-07
ENSG00000085840	4998	ORC1	1.00881	0.898862	5.55266e-09	9.8072e-07
ENSG00000115163	1058	CENPA	1.13087	1.39232	5.54804e-09	9.8072e-07
ENSG00000198176	7027	TFDP1	0.76625	3.82653	6.70104e-09	1.16016e-06
ENSG00000198374	NA	NA	1.49751	3.75707	6.74615e-09	1.16016e-06
ENSG00000168496	2237	FEN1	0.877623	2.07501	7.20622e-09	1.2075e-06
ENSG00000183558	NA	NA	1.25591	5.07649	7.19114e-09	1.2075e-06
ENSG00000123374	1017	CDK2	0.893787	3.28989	7.95594e-09	1.2998e-06
ENSG00000137812	57082	KNL1	1.02596	1.53835	7.91846e-09	1.2998e-06
ENSG00000174197	23269	MGA	0.636815	3.18934	8.38454e-09	1.35291e-06
ENSG00000137310	6941	TCF19	1.18755	2.57809	9.6283e-09	1.53466e-06
ENSG00000167670	10036	CHAF1A	1.00236	2.78999	9.87319e-09	1.55473e-06
ENSG00000175898	NA	NA	-1.03016	0.633696	1.09637e-08	1.7059e-06
ENSG00000075218	51512	GTSE1	1.06728	1.95993	1.16354e-08	1.76831e-06
ENSG00000198056	5557	PRIM1	0.81414	1.59189	1.15699e-08	1.76831e-06
ENSG00000081665	440515	ZNF506	-1.11563	1.60712	1.21866e-08	1.80999e-06
ENSG00000131747	7153	TOP2A	1.19514	2.96954	1.21011e-08	1.80999e-06
ENSG00000101003	9837	GINS1	0.869295	1.6422	1.23263e-08	1.81017e-06
ENSG00000124635	8970	H2BC11	1.46508	4.70092	1.26505e-08	1.83713e-06
ENSG00000203812	NA	NA	1.32564	6.16401	1.34924e-08	1.93787e-06
ENSG00000066279	259266	ASPM	1.19883	1.73066	1.47816e-08	2.09995e-06
ENSG00000198826	9824	ARHGAP11A	1.21277	3.39926	1.69808e-08	2.36106e-06
ENSG00000256663	NA	NA	1.09313	1.54222	1.69391e-08	2.36106e-06
ENSG00000159259	8208	CHAF1B	0.970281	1.09065	1.71889e-08	2.36483e-06
ENSG00000062822	5424	POLD1	0.942801	2.92541	2.10342e-08	2.86371e-06
ENSG00000117650	4751	NEK2	1.07931	1.20135	2.31186e-08	3.11506e-06
ENSG00000189057	374393	FAM111B	1.09143	1.49417	2.54712e-08	3.39703e-06
ENSG00000134057	891	CCNB1	1.04907	2.78456	2.66945e-08	3.52421e-06
ENSG00000161800	29127	RACGAP1	0.881021	2.57451	2.69826e-08	3.52663e-06
ENSG00000196331	NA	NA	1.45845	4.62986	2.99028e-08	3.8696e-06
ENSG00000167325	6240	RRM1	0.86115	3.0607	3.25554e-08	4.17156e-06
ENSG00000136824	10592	SMC2	0.821613	1.8609	3.40065e-08	4.31519e-06
ENSG00000138160	3832	KIF11	0.883789	1.56664	3.44615e-08	4.33088e-06
ENSG00000132646	5111	PCNA	1.1224	3.67074	3.5249e-08	4.38766e-06
ENSG00000197846	NA	NA	1.2444	3.55136	3.85359e-08	4.75155e-06
ENSG00000080839	5933	RBL1	0.902974	2.55014	4.28573e-08	5.235e-06
ENSG00000184678	8349	H2BC21	0.993379	4.258	4.92147e-08	5.90124e-06
ENSG00000267575	101927151	LINC02987	-1.12539	1.68627	4.8922e-08	5.90124e-06
ENSG00000213551	23234	DNAJC9	0.589858	2.09962	5.02302e-08	5.96826e-06
ENSG00000153044	64946	CENPH	0.849306	1.84681	5.38611e-08	6.34203e-06
ENSG00000221829	2189	FANCG	0.709713	2.17395	6.0861e-08	7.10226e-06
ENSG00000121413	65982	ZSCAN18	-1.45118	2.04268	6.26644e-08	7.24799e-06
ENSG00000146918	54892	NCAPG2	0.87237	2.14964	6.50692e-08	7.46012e-06
ENSG00000149554	1111	CHEK1	0.795373	2.21975	6.76111e-08	7.68415e-06
ENSG00000256316	NA	NA	1.6955	4.90318	6.98178e-08	7.86653e-06
ENSG00000175063	11065	UBE2C	1.19854	3.37138	7.10444e-08	7.93633e-06
ENSG00000203760	387103	CENPW	1.39269	2.14471	7.17369e-08	7.94577e-06
ENSG00000126787	9787	DLGAP5	1.06569	1.36942	7.91485e-08	8.69304e-06
ENSG00000163950	7884	SLBP	0.696868	2.67855	8.11825e-08	8.70258e-06
ENSG00000167555	84436	ZNF528	-1.22614	2.1649	8.00764e-08	8.70258e-06
ENSG00000183598	653604	H3C13	1.50679	3.3885	8.12329e-08	8.70258e-06
ENSG00000124795	7913	DEK	0.792076	4.57619	8.65124e-08	9.19282e-06
ENSG00000094804	990	CDC6	0.885301	1.94402	8.7606e-08	9.23396e-06
ENSG00000214357	54492	NEURL1B	1.04095	2.02429	9.68343e-08	1.0125e-05
ENSG00000183856	128239	IQGAP3	1.2156	2.34424	9.79801e-08	1.01635e-05
ENSG00000137259	NA	NA	1.27787	3.27263	1.00844e-07	1.03782e-05
ENSG00000100526	1033	CDKN3	1.1559	1.68287	1.09622e-07	1.11934e-05
ENSG00000142731	10733	PLK4	0.857235	2.23776	1.11969e-07	1.13444e-05
ENSG00000007968	1870	E2F2	1.09415	1.00623	1.30134e-07	1.30834e-05
ENSG00000145386	890	CCNA2	0.932264	1.42685	1.35914e-07	1.35602e-05
ENSG00000077514	10714	POLD3	0.624273	2.00522	1.54649e-07	1.53126e-05
ENSG00000076248	7374	UNG	0.711194	3.09018	1.60804e-07	1.58023e-05
ENSG00000141956	63977	PRDM15	0.887659	2.08119	1.62479e-07	1.58478e-05
ENSG00000196747	8329	H2AC13	1.49235	5.2044	1.7024e-07	1.63605e-05
ENSG00000255571	254559	MIR9-3HG	1.57044	1.00993	1.7006e-07	1.63605e-05
ENSG00000109685	7468	NSD2	0.85078	4.11265	1.84815e-07	1.76316e-05
ENSG00000159055	54069	MIS18A	0.700254	1.67235	1.89907e-07	1.79861e-05
ENSG00000090889	24137	KIF4A	0.916731	1.21184	1.99642e-07	1.87721e-05
ENSG00000101911	5634	PRPS2	0.784569	2.68123	2.01344e-07	1.87969e-05
ENSG00000139880	64403	CDH24	0.981053	1.52176	2.23134e-07	2.06835e-05
ENSG00000123473	6491	STIL	0.860433	1.35168	2.2611e-07	2.08117e-05
ENSG00000122966	11113	CIT	0.940031	2.55997	2.27766e-07	2.08175e-05
ENSG00000196176	NA	NA	1.46574	3.89091	2.42056e-07	2.19699e-05
ENSG00000113810	10051	SMC4	0.975694	4.65847	2.61502e-07	2.34098e-05
ENSG00000125885	84515	MCM8	0.766052	1.88191	2.59763e-07	2.34098e-05
ENSG00000151287	93081	TEX30	0.776441	0.762007	2.64524e-07	2.35193e-05
ENSG00000176890	7298	TYMS	0.96458	3.24159	2.8175e-07	2.48816e-05
ENSG00000138092	79172	CENPO	0.67522	1.86091	2.98466e-07	2.60063e-05
ENSG00000152253	57405	SPC25	0.868166	0.935239	2.96932e-07	2.60063e-05
ENSG00000156970	701	BUB1B	1.0049	2.67939	3.03802e-07	2.6296e-05
ENSG00000117399	991	CDC20	1.16528	2.51985	3.10687e-07	2.6715e-05
ENSG00000085999	8438	RAD54L	0.987806	1.76215	3.18615e-07	2.7038e-05
ENSG00000148773	4288	MKI67	1.08209	3.33272	3.2065e-07	2.7038e-05
ENSG00000186185	146909	KIF18B	1.06048	2.37625	3.18659e-07	2.7038e-05
ENSG00000203813	NA	NA	1.52189	4.75649	3.44713e-07	2.88808e-05
ENSG00000197409	8351	H3C4	1.12626	4.79869	3.55575e-07	2.96011e-05
ENSG00000101447	81610	FAM83D	0.99397	1.8031	3.60983e-07	2.96733e-05
ENSG00000213762	7693	ZNF134	-1.06826	1.67909	3.60076e-07	2.96733e-05
ENSG00000142230	10055	SAE1	0.643535	3.45836	3.91501e-07	3.19807e-05
ENSG00000117724	1063	CENPF	1.04908	2.94354	4.23407e-07	3.43722e-05
ENSG00000075702	284403	WDR62	0.92022	1.19043	4.34579e-07	3.50111e-05
ENSG00000157540	1859	DYRK1A	0.565155	3.80358	4.36634e-07	3.50111e-05
ENSG00000117748	6118	RPA2	0.759512	2.34264	4.42785e-07	3.52878e-05
ENSG00000189308	132660	LIN54	0.655502	1.77951	4.70343e-07	3.72569e-05
ENSG00000131470	29893	PSMC3IP	0.743891	1.58344	4.76325e-07	3.75035e-05
ENSG00000137807	9493	KIF23	0.886502	2.02481	4.81481e-07	3.76824e-05
ENSG00000184825	NA	NA	1.37678	4.58645	4.94069e-07	3.84374e-05
ENSG00000087586	6790	AURKA	0.886492	1.96173	5.2038e-07	4.01834e-05
ENSG00000256018	NA	NA	1.93188	4.00263	5.22662e-07	4.01834e-05
ENSG00000025770	29781	NCAPH2	0.640584	3.19161	5.31587e-07	4.06307e-05
ENSG00000187741	2175	FANCA	1.11025	3.44618	6.22097e-07	4.72722e-05
ENSG00000198558	NA	NA	1.7239	4.13282	6.3263e-07	4.77946e-05
ENSG00000163918	5984	RFC4	0.870205	2.83917	7.20471e-07	5.41181e-05
ENSG00000166851	5347	PLK1	0.863276	2.37352	7.58896e-07	5.66787e-05
ENSG00000072501	8243	SMC1A	0.639797	3.85162	7.64701e-07	5.67877e-05
ENSG00000185130	8340	H2BC13	1.36985	4.83411	7.74958e-07	5.72243e-05
ENSG00000135476	9700	ESPL1	0.989647	2.03809	7.84197e-07	5.75812e-05
ENSG00000128944	90417	KNSTRN	0.670315	2.16398	8.29472e-07	6.05653e-05
ENSG00000182628	348235	SKA2	0.727647	2.86827	8.5004e-07	6.17223e-05
ENSG00000088325	22974	TPX2	1.03668	2.87267	9.39335e-07	6.78293e-05
ENSG00000012048	672	BRCA1	0.772613	1.96311	9.78858e-07	7.02949e-05
ENSG00000123975	1164	CKS2	1.09207	2.71292	9.84803e-07	7.03354e-05
ENSG00000163781	11073	TOPBP1	0.648575	3.09548	1.03563e-06	7.35632e-05
ENSG00000121152	23397	NCAPH	0.866664	1.8141	1.10197e-06	7.78527e-05
ENSG00000100350	80020	FOXRED2	0.854456	2.44683	1.14287e-06	8.01024e-05
ENSG00000164611	9232	PTTG1	1.07672	3.29805	1.14607e-06	8.01024e-05
ENSG00000198830	3151	HMGN2	0.736704	5.97109	1.18309e-06	8.22498e-05
ENSG00000143228	83540	NUF2	0.945384	1.3847	1.23902e-06	8.56824e-05
ENSG00000068489	55771	PRR11	0.907861	1.91367	1.25039e-06	8.60138e-05
ENSG00000076382	10615	SPAG5	0.764215	2.44073	1.29985e-06	8.83032e-05
ENSG00000131351	93323	HAUS8	0.648323	1.69711	1.29658e-06	8.83032e-05
ENSG00000174442	55055	ZWILCH	0.605501	1.47312	1.30394e-06	8.83032e-05
ENSG00000165025	6850	SYK	1.24999	2.59922	1.35544e-06	9.13178e-05
ENSG00000184270	317772	H2AC21	1.11658	4.21805	1.37811e-06	9.23688e-05
ENSG00000196374	NA	NA	1.53055	4.35044	1.55498e-06	0.000103692
ENSG00000106462	2146	EZH2	0.7782	2.29065	1.62682e-06	0.000107932
ENSG00000151725	79682	CENPU	0.885039	2.31392	1.64627e-06	0.00010867
ENSG00000101868	5422	POLA1	0.68378	1.7129	1.7472e-06	0.000114753
ENSG00000184661	157313	CDCA2	0.950887	1.4409	1.85477e-06	0.000121209
ENSG00000198366	NA	NA	1.30419	3.40597	1.98664e-06	0.000129181
ENSG00000163507	57650	CIP2A	0.818304	1.68263	2.02263e-06	0.000130835
ENSG00000170779	55038	CDCA4	0.791824	1.90059	2.03209e-06	0.000130835
ENSG00000152240	115106	HAUS1	0.655132	1.66732	2.10844e-06	0.000135085
ENSG00000184992	140707	BRI3BP	0.728503	1.44944	2.43459e-06	0.00015522
ENSG00000167900	7083	TK1	0.987909	2.8492	2.4583e-06	0.000155971
ENSG00000116062	2956	MSH6	0.651106	3.69434	2.59845e-06	0.000164066
ENSG00000197459	NA	NA	1.51188	5.31343	3.10577e-06	0.000195156
ENSG00000131153	51659	GINS2	0.730319	1.07823	3.14917e-06	0.000196936
ENSG00000135451	10024	TROAP	1.00772	3.03159	3.26455e-06	0.00020318
ENSG00000057149	6317	SERPINB3	2.66816	1.70977	3.30868e-06	0.00020495
ENSG00000182986	162967	ZNF320	-1.00728	1.21603	3.32617e-06	0.000205061
ENSG00000093009	8318	CDC45	0.810715	1.99043	3.39099e-06	0.000208076
ENSG00000164116	2982	GUCY1A1	-1.18129	1.6501	3.51899e-06	0.000214922
ENSG00000256683	59348	ZNF350	-0.896529	0.824433	3.60254e-06	0.000219001
ENSG00000161888	147841	SPC24	0.80796	1.91475	3.77977e-06	0.000228711
ENSG00000069011	5307	PITX1	1.69333	3.10875	4.0322e-06	0.000242861
ENSG00000105220	2821	GPI	0.80607	5.92089	4.2418e-06	0.000254314
ENSG00000234289	54145	H2BC12L	0.81681	3.34748	4.39457e-06	0.00026227
ENSG00000140104	122616	CLBA1	-0.861073	0.932744	4.76877e-06	0.000283309
ENSG00000077152	29089	UBE2T	0.859747	1.48993	5.11826e-06	0.000302695
ENSG00000196890	128312	H2BU1	1.39376	3.43965	5.26136e-06	0.000309757
ENSG00000227973	NA	NA	0.821117	0.864632	5.40056e-06	0.000316526
ENSG00000129810	151648	SGO1	0.795602	0.956846	5.43715e-06	0.000317248
ENSG00000187601	28986	MAGEH1	-0.791213	0.915762	5.77568e-06	0.000335503
ENSG00000138182	9585	KIF20B	0.674143	1.20611	5.97242e-06	0.000345396
ENSG00000213347	83463	MXD3	0.713207	1.68175	6.04972e-06	0.000348325
ENSG00000024526	55635	DEPDC1	0.863648	0.655479	6.20257e-06	0.00035556
ENSG00000149929	8479	HIRIP3	0.565113	1.41264	6.3358e-06	0.000361611
ENSG00000168242	NA	NA	1.38696	4.27404	6.49384e-06	0.00036902
ENSG00000142856	23421	ITGB3BP	0.63881	2.06404	6.59114e-06	0.000372927
ENSG00000006047	51087	YBX2	1.15007	0.970088	6.63961e-06	0.00037405
ENSG00000169607	150468	CKAP2L	0.804565	1.0931	6.72971e-06	0.000377499
ENSG00000187837	3006	H1-2	1.00054	6.73022	6.77532e-06	0.000378434
ENSG00000267534	9294	S1PR2	-0.935856	0.580269	6.81862e-06	0.000379231
ENSG00000164985	11168	PSIP1	0.839702	2.85203	7.2617e-06	0.000402163
ENSG00000089685	332	BIRC5	0.923526	2.50076	7.35893e-06	0.000405828
ENSG00000140534	90381	TICRR	0.962666	1.40493	7.47402e-06	0.000410443
ENSG00000180596	8347	H2BC4	0.87314	6.11388	7.83326e-06	0.000428371
ENSG00000178999	9212	AURKB	0.916201	2.67978	7.97253e-06	0.000432369
ENSG00000261824	148189	LINC00662	-1.08445	1.67443	7.96864e-06	0.000432369
ENSG00000121957	29899	GPSM2	0.874098	2.19206	8.37215e-06	0.000452165
ENSG00000013810	10460	TACC3	0.806239	3.17837	8.43466e-06	0.000453667
ENSG00000146263	253714	MMS22L	0.627976	1.74477	8.55228e-06	0.000458108
ENSG00000071794	6596	HLTF	0.642786	2.47466	8.60945e-06	0.000459288
ENSG00000160862	563	AZGP1	-2.97475	2.43872	8.94604e-06	0.000475304
ENSG00000136492	83990	BRIP1	0.756479	0.88308	9.29953e-06	0.000492084
ENSG00000176208	79915	ATAD5	0.720909	1.39278	9.54901e-06	0.000503248
ENSG00000101057	4605	MYBL2	1.03206	2.90271	9.72651e-06	0.000510544
ENSG00000130695	64793	CEP85	0.535486	2.07001	9.84059e-06	0.000514466
ENSG00000130816	1786	DNMT1	0.556849	4.3109	1.05809e-05	0.000548779
ENSG00000182611	NA	NA	1.28834	4.39628	1.05514e-05	0.000548779
ENSG00000123104	3709	ITPR2	-0.910731	2.48585	1.11383e-05	0.000575404
ENSG00000164430	115004	CGAS	0.94407	1.10762	1.1216e-05	0.000577136
ENSG00000109805	64151	NCAPG	0.797917	1.21833	1.19194e-05	0.000610927
ENSG00000104611	63898	SH2D4A	0.928895	1.97081	1.22179e-05	0.000623781
ENSG00000085276	2122	MECOM	1.32831	1.83153	1.24959e-05	0.000635491
ENSG00000112029	26271	FBXO5	0.674627	1.1979	1.34351e-05	0.000680608
ENSG00000196268	284443	ZNF493	-0.893824	1.06986	1.42007e-05	0.000716615
ENSG00000141504	112483	SAT2	-0.672309	3.11564	1.48283e-05	0.000745408
ENSG00000135250	6733	SRPK2	-0.608404	3.11907	1.51603e-05	0.000759179
ENSG00000233224	NA	NA	1.24425	5.0204	1.5248e-05	0.000760653
ENSG00000178718	54913	RPP25	0.889251	1.93562	1.56862e-05	0.000779539
ENSG00000182141	7562	ZNF708	-0.89034	1.33125	1.59076e-05	0.000784576
ENSG00000185641	NA	NA	-0.685583	3.12932	1.58609e-05	0.000784576
ENSG00000133627	57180	ACTR3B	-0.691561	1.11001	1.63772e-05	0.000804697
ENSG00000112742	7272	TTK	0.756146	1.10524	1.65818e-05	0.0008117
ENSG00000182195	23641	LDOC1	-1.2751	1.47169	1.69989e-05	0.000829012
ENSG00000138180	55165	CEP55	0.848626	1.45727	1.74882e-05	0.000846955
ENSG00000178966	80010	RMI1	0.676102	1.00309	1.7547e-05	0.000846955
ENSG00000258732	NA	NA	-1.12635	1.11897	1.75612e-05	0.000846955
ENSG00000081870	51668	HSPB11	0.565374	2.16355	1.769e-05	0.000849243
ENSG00000124693	NA	NA	1.25153	5.89293	1.77386e-05	0.000849243
ENSG00000034053	321	APBA2	-1.18172	1.44038	1.83323e-05	0.000872827
ENSG00000102554	688	KLF5	1.38045	4.18777	1.83648e-05	0.000872827
ENSG00000137135	84904	ARHGEF39	0.652629	0.709301	1.88985e-05	0.000894232
ENSG00000176771	344148	NCKAP5	-1.09063	0.911854	1.8952e-05	0.000894232
ENSG00000049246	8863	PER3	0.877863	2.36433	1.91568e-05	0.000897415
ENSG00000157827	114793	FMNL2	-0.714785	2.72181	1.91372e-05	0.000897415
ENSG00000109787	51274	KLF3	0.60442	3.26166	1.9382e-05	0.000904725
ENSG00000080986	10403	NDC80	0.791399	1.36201	2.00333e-05	0.000931553
ENSG00000110066	51111	KMT5B	-0.480742	3.03398	2.00993e-05	0.000931553
ENSG00000182481	3838	KPNA2	0.821464	3.52808	2.04111e-05	0.000942659
ENSG00000147883	1030	CDKN2B	1.26882	2.36291	2.15521e-05	0.000991852
ENSG00000230189	NA	NA	-0.63801	1.10846	2.1734e-05	0.000996713
ENSG00000251791	677772	SCARNA6	-0.824726	5.28841	2.19283e-05	0.00100211
ENSG00000132182	23225	NUP210	0.980115	2.4237	2.23085e-05	0.00101593
ENSG00000111728	6489	ST8SIA1	-1.1357	0.824309	2.24567e-05	0.00101913
ENSG00000146143	5558	PRIM2	0.504293	1.71265	2.34858e-05	0.00106214
ENSG00000105810	1021	CDK6	-0.954449	3.01609	2.43404e-05	0.001097
ENSG00000213096	9534	ZNF254	-0.93248	1.34967	2.44417e-05	0.00109778
ENSG00000188486	3014	H2AX	0.77614	3.30277	2.50781e-05	0.0011225
ENSG00000012963	55148	UBR7	0.546194	2.14109	2.5605e-05	0.00113443
ENSG00000079616	3835	KIF22	0.47334	3.59598	2.55301e-05	0.00113443
ENSG00000160679	26097	CHTOP	0.38898	3.74908	2.55384e-05	0.00113443
ENSG00000049541	5982	RFC2	0.518128	2.49448	2.71651e-05	0.00119949
ENSG00000151474	55691	FRMD4A	-0.901981	3.3796	2.7503e-05	0.00121032
ENSG00000011426	54443	ANLN	0.736429	2.52655	2.77462e-05	0.00121692
ENSG00000124006	23363	OBSL1	-1.01263	2.97214	2.78504e-05	0.00121741
ENSG00000158373	3017	H2BC5	0.881787	6.16728	2.8327e-05	0.00123411
ENSG00000175279	378708	CENPS	0.552171	1.85404	2.87499e-05	0.00124838
ENSG00000119403	26147	PHF19	0.651101	2.56905	2.8959e-05	0.00125329
ENSG00000268521	100312828	VN1R83P	-0.813806	0.71841	2.91795e-05	0.00125867
ENSG00000213186	286827	TRIM59	0.825944	1.43827	2.93645e-05	0.00126248
ENSG00000182572	NA	NA	1.24642	4.61943	2.96183e-05	0.00126922
ENSG00000167566	57701	NCKAP5L	-0.613654	2.00842	2.97695e-05	0.00127069
ENSG00000182636	4692	NDN	-0.880685	0.766048	2.98471e-05	0.00127069
ENSG00000126453	83596	BCL2L12	0.536956	2.24497	3.1474e-05	0.0013356
ENSG00000167747	84798	C19orf48	0.639437	3.02778	3.17724e-05	0.0013439
ENSG00000197914	NA	NA	1.21564	5.42151	3.19321e-05	0.0013463
ENSG00000137404	11270	NRM	0.696947	2.14415	3.39166e-05	0.00142537
ENSG00000102054	5931	RBBP7	0.585703	4.19873	3.5174e-05	0.00147348
ENSG00000124529	NA	NA	0.955789	5.86063	3.61229e-05	0.00150359
ENSG00000149503	3619	INCENP	0.531785	2.87782	3.60832e-05	0.00150359
ENSG00000079462	5050	PAFAH1B3	0.645378	2.83941	3.64276e-05	0.00151146
ENSG00000133302	84250	SLF1	0.603332	1.16559	3.73261e-05	0.00154383
ENSG00000134758	51444	RNF138	0.469697	3.15996	3.79976e-05	0.00156665
ENSG00000105538	54922	RASIP1	0.792759	0.978501	3.82568e-05	0.00156745
ENSG00000153048	23589	CARHSP1	0.630389	3.60133	3.82364e-05	0.00156745
ENSG00000184990	10572	SIVA1	0.680637	3.25006	3.85111e-05	0.00157294
ENSG00000123485	55355	HJURP	0.79342	1.74931	3.87415e-05	0.00157742
ENSG00000215039	678655	CD27-AS1	-0.539711	2.40106	4.01464e-05	0.00162955
ENSG00000184348	NA	NA	0.80127	2.95278	4.08278e-05	0.00165207
ENSG00000273055	NA	NA	-0.950364	1.11388	4.14713e-05	0.00167293
ENSG00000051180	5888	RAD51	0.696549	1.03348	4.16139e-05	0.00167352
ENSG00000163535	151246	SGO2	0.598798	1.07358	4.2007e-05	0.00168414
ENSG00000196218	6261	RYR1	1.30868	1.35156	4.24875e-05	0.0016982
ENSG00000168916	57507	ZNF608	-1.05654	1.37279	4.3163e-05	0.00171994
ENSG00000198039	10793	ZNF273	-0.860035	1.16656	4.49205e-05	0.00178453
ENSG00000126216	10426	TUBGCP3	0.485027	2.2843	4.58446e-05	0.00181572
ENSG00000227057	9277	WDR46	-0.386459	3.34131	4.60442e-05	0.00181812
ENSG00000136108	26586	CKAP2	0.577274	2.47404	4.63083e-05	0.00182304
ENSG00000249115	23354	HAUS5	0.65456	2.30135	4.73663e-05	0.00185909
ENSG00000095002	4436	MSH2	0.527132	2.3118	4.87701e-05	0.00190276
ENSG00000111247	10635	RAD51AP1	0.758073	1.66625	4.86381e-05	0.00190276
ENSG00000035499	55789	DEPDC1B	0.684587	0.702663	5.00554e-05	0.00194132
ENSG00000121621	81930	KIF18A	0.666578	0.780674	4.99252e-05	0.00194132
ENSG00000008300	1951	CELSR3	0.964974	1.20791	5.02203e-05	0.00194195
ENSG00000044090	9820	CUL7	-0.536393	2.10312	5.32485e-05	0.00205297
ENSG00000186073	84529	CDIN1	0.619104	1.97894	5.34108e-05	0.00205317
ENSG00000182378	55344	PLCXD1	0.789505	2.81403	5.38635e-05	0.0020645
ENSG00000134574	1643	DDB2	0.55162	2.73281	5.51359e-05	0.00210709
ENSG00000118655	64858	DCLRE1B	0.51554	0.808985	5.54407e-05	0.0021079
ENSG00000126803	3306	HSPA2	1.23065	2.38032	5.54795e-05	0.0021079
ENSG00000116212	115353	LRRC42	0.487496	1.9189	5.59345e-05	0.00211903
ENSG00000125124	583	BBS2	-0.547583	2.29875	5.86189e-05	0.0022143
ENSG00000174353	378108	TRIM74	-0.545221	2.43197	5.95186e-05	0.00224181
ENSG00000168393	1841	DTYMK	0.564051	2.63393	5.98652e-05	0.00224839
ENSG00000138376	580	BARD1	0.669358	1.57722	6.26481e-05	0.00233742
ENSG00000148019	84131	CEP78	0.491003	1.90801	6.27724e-05	0.00233742
ENSG00000196739	85301	COL27A1	-1.40651	3.69362	6.25241e-05	0.00233742
ENSG00000152582	79925	SPEF2	-0.852455	0.770408	6.30746e-05	0.002342
ENSG00000124575	3007	H1-3	1.07046	4.74896	6.38619e-05	0.00236042
ENSG00000174891	51319	RSRC1	0.551806	3.12694	6.39317e-05	0.00236042
ENSG00000142192	351	APP	-0.662397	6.22799	6.44338e-05	0.00237225
ENSG00000197238	8363	H4C11	1.2399	5.79024	6.47728e-05	0.00237804
ENSG00000075131	54962	TIPIN	0.502128	1.13904	6.60022e-05	0.00241638
ENSG00000105136	79744	ZNF419	-0.701705	0.743496	6.84676e-05	0.00249368
ENSG00000170561	153572	IRX2	-1.32122	1.72515	6.84951e-05	0.00249368
ENSG00000141447	114876	OSBPL1A	-0.651951	2.41643	6.93758e-05	0.00251181
ENSG00000157654	445815	PALM2AKAP2	-1.01746	1.25534	6.93776e-05	0.00251181
ENSG00000141682	5366	PMAIP1	0.932324	0.791766	7.13483e-05	0.00257603
ENSG00000095319	23511	NUP188	0.449609	2.87889	7.23967e-05	0.00260668
ENSG00000144668	3680	ITGA9	-1.29434	1.57468	7.37502e-05	0.00264812
ENSG00000142528	25888	ZNF473	0.497623	1.69559	7.41984e-05	0.00265691
ENSG00000113456	5810	RAD1	0.431629	2.17891	7.46675e-05	0.00266641
ENSG00000102384	2491	CENPI	0.701108	1.01045	7.69952e-05	0.00274204
ENSG00000177084	5426	POLE	0.620688	3.7265	7.99429e-05	0.00283928
ENSG00000073050	7515	XRCC1	0.509239	3.22752	8.06308e-05	0.00285595
ENSG00000198088	54830	NUP62CL	0.830691	0.686058	8.51664e-05	0.00300844
ENSG00000135452	6302	TSPAN31	-0.624471	1.88971	8.8298e-05	0.00310405
ENSG00000228716	1719	DHFR	0.558585	2.36906	8.8348e-05	0.00310405
ENSG00000108106	27338	UBE2S	0.792603	3.86199	8.86063e-05	0.00310478
ENSG00000064655	2139	EYA2	1.4192	2.26989	9.08146e-05	0.00317366
ENSG00000147536	84296	GINS4	0.841665	1.91733	9.25956e-05	0.00322726
ENSG00000144354	83879	CDCA7	0.959	2.25949	9.30202e-05	0.00323344
ENSG00000107262	573	BAG1	0.84888	4.09861	9.33511e-05	0.00323633
ENSG00000135919	5270	SERPINE2	-1.11875	2.62712	9.53701e-05	0.00329758
ENSG00000173848	10276	NET1	0.713999	4.03342	9.61761e-05	0.00331668
ENSG00000137822	27229	TUBGCP4	0.429297	2.25018	9.89549e-05	0.00339548
ENSG00000138778	1062	CENPE	0.704934	1.15196	9.89807e-05	0.00339548
ENSG00000135314	80759	KHDC1	0.843602	0.685009	9.95306e-05	0.00339652
ENSG00000273179	NA	NA	0.999506	1.79505	9.95036e-05	0.00339652
ENSG00000079999	9817	KEAP1	0.418952	3.12797	0.000100895	0.00342519
ENSG00000223745	NA	NA	-0.555583	2.29454	0.000100697	0.00342519
ENSG00000160828	NA	NA	-0.513519	3.83227	0.000101431	0.00343445
ENSG00000108387	5414	SEPTIN4	-1.13718	1.73356	0.000101796	0.0034379
ENSG00000203818	NA	NA	0.85077	1.05369	0.000102773	0.00345307
ENSG00000234664	NA	NA	0.625427	4.3276	0.000102699	0.00345307
ENSG00000051341	10721	POLQ	0.757908	0.943087	0.000104215	0.00349254
ENSG00000183665	55039	TRMT12	-0.634529	1.52439	0.000106054	0.00354509
ENSG00000000460	55732	C1orf112	0.577562	2.02652	0.000107978	0.00358513
ENSG00000088854	25943	DNAAF9	-0.528567	1.29561	0.000108075	0.00358513
ENSG00000092036	54930	HAUS4	0.436008	2.5125	0.000108013	0.00358513
ENSG00000112812	10279	PRSS16	0.853729	1.32088	0.00010857	0.00359245
ENSG00000168078	55872	PBK	0.709465	0.940291	0.000111795	0.0036898
ENSG00000134107	8553	BHLHE40	0.915503	4.29248	0.000116449	0.00383373
ENSG00000144199	151313	FAHD2B	-0.681182	1.20596	0.000118322	0.003876
ENSG00000183624	56941	HMCES	0.509173	2.86149	0.000118326	0.003876
ENSG00000234444	728927	ZNF736	-0.840389	1.3312	0.000120563	0.0039394
ENSG00000105323	11100	HNRNPUL1	0.386674	5.19527	0.000121732	0.00396769
ENSG00000111665	83461	CDCA3	0.749322	1.87952	0.000123358	0.00401067
ENSG00000102409	56271	BEX4	-0.997963	1.56139	0.000124753	0.00404596
ENSG00000128951	1854	DUT	0.432228	3.95011	0.000127191	0.0041148
ENSG00000117751	5511	PPP1R8	0.346311	2.59287	0.000128076	0.00413321
ENSG00000106268	4521	NUDT1	0.607051	2.7668	0.000131419	0.00422025
ENSG00000123992	23549	DNPEP	-0.411083	3.48717	0.000131134	0.00422025
ENSG00000005189	81691	REXO5	0.609003	1.15112	0.000132899	0.00425733
ENSG00000162063	899	CCNF	0.653129	1.70499	0.000133274	0.00425891
ENSG00000170271	10826	FAXDC2	-0.768481	1.83733	0.000134564	0.00426459
ENSG00000177054	54503	ZDHHC13	0.535428	1.45446	0.000134757	0.00426459
ENSG00000197372	171392	ZNF675	-0.704475	1.4369	0.000134461	0.00426459
ENSG00000272645	NA	NA	-0.613797	1.56491	0.000134458	0.00426459
ENSG00000184897	8971	H1-10	0.572463	4.5997	0.000138941	0.00438639
ENSG00000231584	NA	NA	-0.732732	0.929204	0.00013929	0.00438679
ENSG00000144026	84874	ZNF514	-0.472181	1.87347	0.00014215	0.00446611
ENSG00000164032	3015	H2AZ1	0.877661	4.37014	0.000143732	0.00450497
ENSG00000184058	6899	TBX1	-1.17152	1.06315	0.000144448	0.00451658
ENSG00000271936	NA	NA	0.681459	1.07293	0.000146008	0.00455448
ENSG00000131462	7283	TUBG1	0.459785	3.54492	0.000146924	0.00457213
ENSG00000125968	3397	ID1	1.27145	4.24883	0.000148733	0.00461744
ENSG00000106261	7586	ZKSCAN1	-0.489905	4.14295	0.000150884	0.0046731
ENSG00000196155	25894	PLEKHG4	0.847539	2.27466	0.000152039	0.00469775
ENSG00000240929	NA	NA	0.654651	1.93703	0.000153524	0.00473246
ENSG00000129355	1032	CDKN2D	0.591348	0.938211	0.000155529	0.00474944
ENSG00000137880	2644	GCHFR	0.846118	1.96798	0.000154925	0.00474944
ENSG00000197903	85236	H2BC12	0.843567	5.58829	0.00015537	0.00474944
ENSG00000214837	731275	LINC01347	-0.652898	1.30543	0.000155309	0.00474944
ENSG00000132780	4678	NASP	0.52941	4.98075	0.000158756	0.0048367
ENSG00000010219	8798	DYRK4	-0.577301	2.21129	0.000160584	0.00488056
ENSG00000224126	NA	NA	0.917492	1.06804	0.000160943	0.00488056
ENSG00000140688	64755	RUSF1	-0.446027	3.44419	0.000163615	0.00495012
ENSG00000213904	100996307	LIPE-AS1	1.09061	0.803513	0.000166942	0.00503909
ENSG00000213904	101930071	LOC101930071	1.09061	0.803513	0.000166942	0.00503909
ENSG00000155849	9844	ELMO1	-0.747225	1.842	0.00016736	0.00504009
ENSG00000106397	8985	PLOD3	-0.584207	3.24368	0.000169816	0.0051023
ENSG00000134291	79022	TMEM106C	0.73057	3.54763	0.000172594	0.00515283
ENSG00000154640	10950	BTG3	0.703157	2.17452	0.000172659	0.00515283
ENSG00000160298	54058	C21orf58	0.703547	1.91744	0.000172681	0.00515283
ENSG00000114923	6508	SLC4A3	-0.912981	0.968123	0.000173933	0.00517837
ENSG00000069188	54549	SDK2	-1.19309	0.959801	0.000179203	0.00532315
ENSG00000103264	79791	FBXO31	-0.455201	2.68129	0.000183232	0.00543047
ENSG00000156876	163786	SASS6	0.531571	0.91789	0.000184487	0.0054553
ENSG00000147155	10682	EBP	0.672944	3.27875	0.000186061	0.00547705
ENSG00000163435	1999	ELF3	1.28174	4.68046	0.000185902	0.00547705
ENSG00000141526	9123	SLC16A3	1.02128	3.33502	0.000188036	0.00552276
ENSG00000120334	91687	CENPL	0.482827	1.30699	0.000191374	0.00559683
ENSG00000196532	NA	NA	1.2728	4.4329	0.000191414	0.00559683
ENSG00000187990	NA	NA	0.853093	5.28578	0.000191948	0.00559991
ENSG00000182272	338707	B4GALNT4	-1.21196	1.2409	0.00019383	0.00564223
ENSG00000166548	7084	TK2	-0.505197	1.65438	0.000196065	0.00569459
ENSG00000137770	51496	CTDSPL2	0.361296	3.24523	0.000199363	0.00577754
ENSG00000188070	65998	ZFTA	-0.653513	0.662265	0.000204753	0.00592063
ENSG00000168298	3008	H1-4	0.675159	6.61441	0.000206515	0.0059584
ENSG00000137843	56924	PAK6	0.885958	2.24442	0.000210627	0.00606364
ENSG00000137843	106821730	BUB1B-PAK6	0.885958	2.24442	0.000210627	0.00606364
ENSG00000110011	3338	DNAJC4	-0.432442	2.79507	0.000212948	0.00611698
ENSG00000143493	25896	INTS7	0.467403	1.69823	0.000214985	0.00616197
ENSG00000162639	113802	HENMT1	0.653603	1.00641	0.000215986	0.00617711
ENSG00000164379	94234	FOXQ1	1.35439	1.65632	0.000218274	0.00622893
ENSG00000129195	54478	PIMREG	0.699962	1.15367	0.000218755	0.00622902
ENSG00000149823	738	VPS51	-0.417453	4.13479	0.000219356	0.00623256
ENSG00000149428	10525	HYOU1	-0.4644	3.48437	0.000223671	0.00634139
ENSG00000105088	93145	OLFM2	-0.914779	1.92949	0.000225658	0.00638387
ENSG00000169813	3185	HNRNPF	0.425975	4.64136	0.000228626	0.00645387
ENSG00000166483	7465	WEE1	0.598817	2.70876	0.000232736	0.00655574
ENSG00000105357	79784	MYH14	1.08226	3.25526	0.000233894	0.00657419
ENSG00000214253	51024	FIS1	-0.377833	4.31956	0.000234538	0.00657813
ENSG00000125319	78995	HROB	0.68735	0.895163	0.000239013	0.00668928
ENSG00000171055	9637	FEZ2	-0.391387	2.50077	0.000240896	0.00672758
ENSG00000139354	283431	GAS2L3	0.597602	1.10017	0.000242095	0.00674665
ENSG00000103995	22995	CEP152	0.556268	1.89645	0.000242759	0.00675078
ENSG00000141560	79672	FN3KRP	0.421184	2.64422	0.000243412	0.00675455
ENSG00000206195	503637	DUXAP8	-0.920164	1.29101	0.000247423	0.0068513
ENSG00000164109	4085	MAD2L1	0.679534	1.25754	0.00024996	0.00690692
ENSG00000129484	10038	PARP2	0.463823	1.59604	0.000252791	0.00697041
ENSG00000115468	80303	EFHD1	-1.49606	1.73935	0.000257739	0.00709189
ENSG00000123989	79586	CHPF	-0.742809	2.3386	0.000259211	0.00710671
ENSG00000185480	55010	PARPBP	0.576506	0.903272	0.000259365	0.00710671
ENSG00000163697	323	APBB2	-0.615195	3.78418	0.000261463	0.00714921
ENSG00000182796	440104	TMEM198B	-0.482118	1.95299	0.000262546	0.00716384
ENSG00000117632	3925	STMN1	0.858063	5.03821	0.000264143	0.00719238
ENSG00000145604	6502	SKP2	0.554797	2.55552	0.00026565	0.00721839
ENSG00000214578	NA	NA	0.637147	1.93646	0.000266543	0.00722763
ENSG00000162496	9249	DHRS3	0.77511	3.56333	0.000267362	0.00723484
ENSG00000044459	54875	CNTLN	0.628392	1.23455	0.000273669	0.00739019
ENSG00000132535	1742	DLG4	-0.691951	1.86623	0.000274654	0.00740073
ENSG00000160299	5116	PCNT	0.560629	3.09593	0.000275192	0.00740073
ENSG00000198707	80184	CEP290	-0.44361	2.05607	0.000278257	0.00746779
ENSG00000163961	165918	RNF168	0.525845	2.71592	0.000278915	0.00747013
ENSG00000230330	NA	NA	0.648306	3.64626	0.000280071	0.00748574
ENSG00000111206	2305	FOXM1	0.813274	2.88746	0.000282387	0.0075169
ENSG00000162062	80178	TEDC2	0.642524	1.12869	0.000281996	0.0075169
ENSG00000204852	79600	TCTN1	-0.578182	2.30438	0.000284111	0.00754742
ENSG00000272872	NA	NA	-0.872846	0.707619	0.000287257	0.00761551
ENSG00000256771	56242	ZNF253	-0.760505	0.951487	0.000287892	0.0076169
ENSG00000167969	1632	ECI1	0.416749	2.92829	0.00029037	0.0076519
ENSG00000242114	51537	MTFP1	0.567953	1.53728	0.000290386	0.0076519
ENSG00000196866	3013	H2AC7	0.952243	2.93586	0.000291742	0.00767217
ENSG00000126785	57381	RHOJ	-0.766293	0.839232	0.000295675	0.00774346
ENSG00000162174	80150	ASRGL1	1.06887	0.993315	0.000296831	0.00774346
ENSG00000167291	125058	TBC1D16	-0.698293	2.22984	0.000295379	0.00774346
ENSG00000174371	9156	EXO1	0.710245	1.44755	0.000296795	0.00774346
ENSG00000180098	54952	TRNAU1AP	0.395789	2.22587	0.000297415	0.00774346
ENSG00000233822	8341	H2BC15	0.774692	4.82048	0.000299105	0.00777197
ENSG00000096092	28978	TMEM14A	0.586231	1.9937	0.000303419	0.00785283
ENSG00000110721	1119	CHKA	-0.673468	1.96309	0.000303355	0.00785283
ENSG00000138594	29766	TMOD3	0.45129	3.22569	0.000306159	0.00790811
ENSG00000138594	112268148	LOC112268148	0.45129	3.22569	0.000306159	0.00790811
ENSG00000102317	5935	RBM3	-0.437299	4.75751	0.000310897	0.0080014
ENSG00000137720	64776	C11orf1	-0.613026	1.69632	0.000310996	0.0080014
ENSG00000084764	22924	MAPRE3	-0.647387	2.24007	0.000315183	0.00806154
ENSG00000151689	3628	INPP1	0.78076	2.04807	0.000315024	0.00806154
ENSG00000197183	140688	NOL4L	-0.700923	2.05889	0.0003147	0.00806154
ENSG00000165948	122509	IFI27L1	0.558398	1.76982	0.000316587	0.00808162
ENSG00000163607	29083	GTPBP8	0.454394	1.54554	0.000317766	0.00809591
ENSG00000099622	1153	CIRBP	-0.484422	5.44832	0.000319091	0.00811384
ENSG00000267106	284385	ZNF561-AS1	-0.507251	1.17722	0.000323083	0.00819941
ENSG00000169679	699	BUB1	0.671097	1.8031	0.000329781	0.00835318
ENSG00000126215	7517	XRCC3	0.494634	2.3599	0.000330729	0.00836098
ENSG00000184260	8338	H2AC20	0.881404	5.78493	0.000333542	0.00841582
ENSG00000165915	91252	SLC39A13	-0.50999	2.59198	0.000334869	0.00843303
ENSG00000127564	9088	PKMYT1	0.701572	2.87763	0.00033699	0.00845192
ENSG00000167614	57348	TTYH1	-1.11136	1.4289	0.00033756	0.00845192
ENSG00000167716	124997	WDR81	-0.586219	2.06586	0.000337555	0.00845192
ENSG00000141858	90378	SAMD1	0.454428	3.46773	0.000338373	0.0084561
ENSG00000160447	29941	PKN3	0.784776	0.92535	0.000341975	0.0085298
ENSG00000162105	22941	SHANK2	-1.36799	3.01967	0.000343681	0.00855601
ENSG00000139197	5830	PEX5	-0.435985	2.736	0.00034511	0.00857527
ENSG00000102572	8428	STK24	0.446647	4.09097	0.000347891	0.00862795
ENSG00000260027	3217	HOXB7	1.08513	1.62295	0.000348889	0.00863633
ENSG00000115525	8869	ST3GAL5	-0.812071	1.03765	0.00035021	0.00865265
ENSG00000166451	55839	CENPN	0.579033	1.75638	0.000351291	0.00866297
ENSG00000102007	5355	PLP2	0.825367	4.55784	0.000358927	0.00882611
ENSG00000118007	10274	STAG1	0.436439	3.19248	0.000360146	0.00882611
ENSG00000162073	124222	PAQR4	0.631299	1.97887	0.000360485	0.00882611
ENSG00000182934	6734	SRPRA	-0.423779	3.39603	0.000360608	0.00882611
ENSG00000106976	1759	DNM1	0.733517	2.28182	0.000362413	0.00885371
ENSG00000092758	1299	COL9A3	-1.52157	1.63054	0.000369091	0.00900004
ENSG00000014138	23649	POLA2	0.529772	2.66841	0.000383298	0.00932906
ENSG00000105778	23080	AVL9	-0.355164	2.54	0.000395776	0.00959701
ENSG00000116273	148479	PHF13	0.378481	1.47232	0.000395583	0.00959701
ENSG00000129675	9459	ARHGEF6	-0.587612	0.817741	0.000407113	0.00983543
ENSG00000133119	5983	RFC3	0.51407	1.57281	0.000406597	0.00983543
ENSG00000144589	114790	STK11IP	-0.416436	2.33006	0.000409718	0.0098801
ENSG00000185215	7127	TNFAIP2	1.14847	4.98276	0.00041328	0.00994765
ENSG00000064651	6558	SLC12A2	-0.736091	1.78444	0.000415347	0.00997902
ENSG00000181449	6657	SOX2	1.69482	1.58799	0.000418796	0.010025
ENSG00000235865	57000	GSN-AS1	-0.652704	1.14447	0.000418163	0.010025
ENSG00000006634	10926	DBF4	0.443883	1.80819	0.000422181	0.0100692
ENSG00000215030	388344	RPL13P12	-0.593898	4.206	0.000421667	0.0100692
ENSG00000065526	23013	SPEN	0.348575	3.68303	0.000423379	0.0100793
ENSG00000134954	2113	ETS1	-0.520013	2.76234	0.000428168	0.0101748
ENSG00000100311	5155	PDGFB	-0.721957	1.48852	0.000439199	0.010418
ENSG00000230383	646483	RPL6P19	-0.543454	1.91457	0.000448098	0.0106098
ENSG00000138346	1763	DNA2	0.53944	1.16426	0.000456909	0.0107989
ENSG00000120451	399979	SNX19	-0.522195	2.99428	0.000463568	0.0109168
ENSG00000130584	140685	ZBTB46	-0.659529	0.94397	0.000463308	0.0109168
ENSG00000168890	129303	TMEM150A	-0.567742	1.59985	0.000466291	0.0109612
ENSG00000168026	199223	TTC21A	-0.58715	0.876411	0.000467288	0.0109649
ENSG00000163482	27148	STK36	-0.522271	2.92897	0.000472879	0.0110579
ENSG00000204713	5987	TRIM27	-0.36352	2.8538	0.000472941	0.0110579
ENSG00000170100	197320	ZNF778	-0.462207	1.36404	0.000479626	0.0111941
ENSG00000076716	2239	GPC4	-0.891978	1.07387	0.000484075	0.0112578
ENSG00000115084	80255	SLC35F5	-0.33966	2.31218	0.000483559	0.0112578
ENSG00000163558	5584	PRKCI	0.544359	2.66493	0.000491023	0.0113991
ENSG00000029153	56938	ARNTL2	0.972888	1.77362	0.000492028	0.0114021
ENSG00000142657	5226	PGD	0.650754	4.12259	0.00049802	0.0115153
ENSG00000178053	4291	MLF1	0.747968	1.12783	0.000498675	0.0115153
ENSG00000165272	360	AQP3	1.53846	3.92003	0.000499716	0.011519
ENSG00000018510	8540	AGPS	0.613234	2.56252	0.000510249	0.0117205
ENSG00000113716	22993	HMGXB3	-0.377921	2.6894	0.000509855	0.0117205
ENSG00000065328	55388	MCM10	0.583324	1.30158	0.000516006	0.011822
ENSG00000166012	79101	TAF1D	-0.4851	4.70627	0.000516479	0.011822
ENSG00000165264	4712	NDUFB6	0.4682	2.54866	0.000520696	0.0118977
ENSG00000029993	3149	HMGB3	0.656801	3.21796	0.000527486	0.0120109
ENSG00000134709	51361	HOOK1	0.607421	1.8341	0.000527138	0.0120109
ENSG00000163486	NA	NA	0.446512	3.13842	0.000530384	0.0120446
ENSG00000232573	326307	RPL3P4	-0.620429	3.16566	0.00053081	0.0120446
ENSG00000204196	NA	NA	-0.622705	2.74259	0.000534746	0.0121129
ENSG00000072071	22859	ADGRL1	-0.762011	2.16178	0.000541611	0.0122472
ENSG00000106477	95681	CEP41	-0.524695	0.987026	0.000544036	0.0122808
ENSG00000139734	81624	DIAPH3	0.608477	0.967916	0.000550686	0.0124094
ENSG00000183688	359845	RFLNB	-0.697325	1.25991	0.000551899	0.0124153
ENSG00000112039	2178	FANCE	0.619593	1.19386	0.000553676	0.0124339
ENSG00000156136	1633	DCK	0.44818	1.56962	0.000560046	0.0125554
ENSG00000006125	163	AP2B1	-0.539482	3.1721	0.000568709	0.0127275
ENSG00000171943	653464	SRGAP2C	0.446419	2.296	0.000570644	0.0127275
ENSG00000171960	10465	PPIH	0.428524	3.01435	0.000570314	0.0127275
ENSG00000178691	23512	SUZ12	0.389326	2.03675	0.000572058	0.0127373
ENSG00000160209	8566	PDXK	0.599609	4.38056	0.000577087	0.012784
ENSG00000185104	11124	FAF1	0.360423	2.47036	0.000575569	0.012784
ENSG00000197013	353088	ZNF429	-0.709976	0.895502	0.000576615	0.012784
ENSG00000100418	27351	DESI1	-0.39703	2.89991	0.000588673	0.012996
ENSG00000149577	51092	SIDT2	-0.503522	2.31177	0.000588381	0.012996
ENSG00000166068	161742	SPRED1	-0.482861	1.95344	0.000590636	0.012996
ENSG00000215301	1654	DDX3X	0.386898	4.95078	0.000590455	0.012996
ENSG00000155760	8324	FZD7	-0.947074	1.67459	0.000592093	0.0130061
ENSG00000183765	11200	CHEK2	0.431137	1.72332	0.000596043	0.0130709
ENSG00000259976	NA	NA	-0.776179	1.32086	0.000610259	0.0133603
ENSG00000087301	57544	TXNDC16	0.513114	0.731627	0.000620658	0.0135426
ENSG00000106144	835	CASP2	0.385286	2.90396	0.000620484	0.0135426
ENSG00000176410	84277	DNAJC30	-0.395959	1.59235	0.00062281	0.0135443
ENSG00000181201	337872	H2BU2P	0.806778	0.790027	0.000621982	0.0135443
ENSG00000213553	220717	RPLP0P6	-0.531318	4.12095	0.000635987	0.0138079
ENSG00000170892	79042	TSEN34	0.433187	2.55338	0.000641297	0.0139001
ENSG00000140365	54939	COMMD4	0.376166	3.34463	0.000643907	0.0139284
ENSG00000270933	NA	NA	-0.706021	0.792795	0.000644736	0.0139284
ENSG00000163814	64866	CDCP1	0.819248	2.20115	0.000646216	0.0139371
ENSG00000225091	26777	SNORA71A	-0.881572	5.40703	0.00064727	0.0139371
ENSG00000146670	113130	CDCA5	0.614532	2.08371	0.000657025	0.0141239
ENSG00000144567	79137	RETREG2	-0.348539	3.18224	0.000665358	0.0142617
ENSG00000170786	195814	SDR16C5	1.0348	0.862416	0.000666579	0.0142617
ENSG00000186469	54331	GNG2	-0.798748	1.19889	0.000666712	0.0142617
ENSG00000163638	56999	ADAMTS9	-0.952087	1.5652	0.000667997	0.0142659
ENSG00000035681	8439	NSMAF	-0.453576	2.25091	0.000670589	0.0142979
ENSG00000091136	3912	LAMB1	-0.774277	4.74625	0.000677524	0.0143884
ENSG00000127586	63922	CHTF18	0.536672	3.11956	0.000678139	0.0143884
ENSG00000153071	1601	DAB2	-0.557446	2.43279	0.000676936	0.0143884
ENSG00000153071	112267931	LOC112267931	-0.557446	2.43279	0.000676936	0.0143884
ENSG00000226221	441073	RPL26P19	-0.625575	2.97629	0.00068166	0.0144397
ENSG00000141441	64762	GAREM1	0.555682	1.02848	0.000695883	0.0147171
ENSG00000136938	10541	ANP32B	0.426532	4.81794	0.000709558	0.0149821
ENSG00000111224	57097	PARP11	-0.526049	1.47833	0.000713097	0.0150083
ENSG00000236933	NA	NA	0.526878	2.58324	0.000712808	0.0150083
ENSG00000154760	146857	SLFN13	1.02024	1.94783	0.000716387	0.0150292
ENSG00000182158	64764	CREB3L2	-0.763458	3.48745	0.000716015	0.0150292
ENSG00000179743	729614	SPEN-AS1	0.463394	1.39493	0.000720821	0.015098
ENSG00000058804	55706	NDC1	0.437515	1.50592	0.000723289	0.0151254
ENSG00000176826	360132	FKBP9P1	-0.560574	1.49998	0.000726254	0.0151632
ENSG00000140718	79068	FTO	-0.463351	2.72755	0.000728096	0.0151774
ENSG00000006715	27072	VPS41	-0.358895	3.13968	0.000733067	0.0151808
ENSG00000149483	51524	TMEM138	-0.373429	3.20953	0.000731232	0.0151808
ENSG00000153558	25827	FBXL2	-0.580032	1.07803	0.000730754	0.0151808
ENSG00000198795	25925	ZNF521	-0.904683	1.43972	0.000734067	0.0151808
ENSG00000272325	11165	NUDT3	-0.390821	2.28054	0.000732894	0.0151808
ENSG00000245937	644873	SLC12A2-DT	-0.437608	1.99247	0.000739037	0.0152594
ENSG00000186352	353322	ANKRD37	0.603839	1.51575	0.000740592	0.0152674
ENSG00000105419	56917	MEIS3	-0.713749	1.34681	0.000750779	0.015453
ENSG00000152952	5352	PLOD2	0.726847	2.65823	0.000754918	0.0155138
ENSG00000166965	91433	RCCD1	0.413859	2.02642	0.000757438	0.0155168
ENSG00000197771	79892	MCMBP	0.367102	2.47825	0.000756661	0.0155168
ENSG00000050165	27122	DKK3	-0.922987	2.6499	0.000772541	0.0157767
ENSG00000108474	9487	PIGL	-0.473266	3.15657	0.000771894	0.0157767
ENSG00000169439	6383	SDC2	-0.823189	3.42842	0.000774073	0.0157834
ENSG00000001617	6405	SEMA3F	0.692069	3.13898	0.000779144	0.015862
ENSG00000163923	116832	RPL39L	0.922481	1.89244	0.000784374	0.0159437
ENSG00000118193	9928	KIF14	0.610356	0.746322	0.000788975	0.0160123
ENSG00000166401	5271	SERPINB8	0.646347	1.25868	0.000791685	0.0160424
ENSG00000122778	57670	KIAA1549	-0.731383	0.947289	0.000794649	0.0160775
ENSG00000131620	55107	ANO1	-1.09097	3.4141	0.000796628	0.0160842
ENSG00000139793	10150	MBNL2	-0.594	2.94764	0.00079744	0.0160842
ENSG00000147162	8473	OGT	-0.495869	4.57563	0.000808546	0.016283
ENSG00000149212	143686	SESN3	-0.689696	1.87532	0.000816477	0.0164175
ENSG00000175387	4087	SMAD2	0.444469	4.11304	0.000821577	0.0164883
ENSG00000212283	692205	SNORD89	-0.712185	6.14228	0.000822525	0.0164883
ENSG00000143401	81611	ANP32E	0.711892	2.8554	0.000839202	0.0167969
ENSG00000054148	29085	PHPT1	0.497395	4.03786	0.000853024	0.0170474
ENSG00000148229	54107	POLE3	0.333573	2.96598	0.000857981	0.0170945
ENSG00000217555	51192	CKLF	0.525436	3.17839	0.000857996	0.0170945
ENSG00000066923	10734	STAG3	0.922095	1.11631	0.000863818	0.0171843
ENSG00000136982	79075	DSCC1	0.506998	0.868468	0.000871463	0.0173101
ENSG00000198937	154467	CCDC167	0.520912	2.28047	0.000881466	0.0174822
ENSG00000011275	54476	RNF216	-0.330349	2.6701	0.000886724	0.0175598
ENSG00000141543	9775	EIF4A3	0.516313	3.82256	0.000889851	0.0175951
ENSG00000146833	89122	TRIM4	-0.365892	2.31403	0.000892303	0.0176064
ENSG00000188229	10383	TUBB4B	0.56304	5.02941	0.000893115	0.0176064
ENSG00000198912	339448	C1orf174	0.318235	1.86571	0.000895367	0.0176242
ENSG00000134779	25941	TPGS2	0.485261	3.21321	0.000904847	0.017784
ENSG00000122557	64224	HERPUD2	-0.325935	2.59597	0.000909018	0.017829
ENSG00000158406	8365	H4C8	0.821676	5.74137	0.000909866	0.017829
ENSG00000106665	7461	CLIP2	-0.663088	2.42876	0.000920518	0.0180107
ENSG00000144554	2177	FANCD2	0.54016	1.69637	0.000934894	0.0181831
ENSG00000144749	26018	LRIG1	-0.695484	2.38949	0.000933258	0.0181831
ENSG00000160111	27151	CPAMD8	-0.822213	1.03848	0.000933748	0.0181831
ENSG00000197461	5154	PDGFA	-0.7116	2.53099	0.000933766	0.0181831
ENSG00000135722	55336	FBXL8	-0.654658	2.15126	0.000936944	0.0181959
ENSG00000144395	284992	CCDC150	0.583903	1.17011	0.000947779	0.018379
ENSG00000127483	50809	HP1BP3	0.479388	5.9648	0.000952039	0.0184181
ENSG00000167191	51704	GPRC5B	-0.863407	1.62794	0.000952718	0.0184181
ENSG00000185262	283991	UBALD2	0.603337	3.97947	0.000954023	0.0184181
ENSG00000072571	3161	HMMR	0.558557	1.26944	0.000960364	0.0185086
ENSG00000137648	56649	TMPRSS4	1.51244	2.5	0.000961541	0.0185086
ENSG00000117139	10765	KDM5B	-0.453889	2.9512	0.000965575	0.0185589
ENSG00000140943	8720	MBTPS1	-0.293943	3.61221	0.000977262	0.018756
ENSG00000165507	11067	DEPP1	-0.765417	2.31243	0.000983393	0.0188184
ENSG00000231607	8847	DLEU2	0.479735	1.46028	0.000982475	0.0188184
ENSG00000125450	79902	NUP85	0.336079	3.54301	0.000990055	0.0188855
ENSG00000146350	221322	TBC1D32	-0.562388	1.35125	0.000991466	0.0188855
ENSG00000152689	25780	RASGRP3	-0.685354	1.33609	0.000991254	0.0188855
ENSG00000164741	10395	DLC1	-0.656457	2.47466	0.000992682	0.0188855
ENSG00000135378	79056	PRRG4	0.84735	1.21519	0.00100099	0.0189883
ENSG00000186493	NA	NA	-0.943834	0.855327	0.00099992	0.0189883
ENSG00000176953	84901	NFATC2IP	0.352234	3.6284	0.00100385	0.019015
ENSG00000143995	4211	MEIS1	0.815143	2.85384	0.00100773	0.0190236
ENSG00000149633	85449	KIAA1755	-0.952578	0.953854	0.00100579	0.0190236
ENSG00000196411	2050	EPHB4	-0.601103	3.41272	0.00100867	0.0190236
ENSG00000137814	55142	HAUS2	0.407703	1.39777	0.00101519	0.0190367
ENSG00000178295	348654	GEN1	0.439902	1.8248	0.00101453	0.0190367
ENSG00000184271	5463	POU6F1	-0.592367	1.37845	0.00101496	0.0190367
ENSG00000198382	7405	UVRAG	-0.427985	1.80678	0.00101187	0.0190367
ENSG00000149716	220064	LTO1	-0.673204	2.16527	0.00102533	0.0191768
ENSG00000197061	8364	H4C3	1.00354	5.32896	0.0010256	0.0191768
ENSG00000079432	23152	CIC	0.427964	3.79048	0.00103464	0.0193149
ENSG00000204536	54535	CCHCR1	0.525355	2.79673	0.00103594	0.0193149
ENSG00000149600	149951	COMMD7	-0.529135	2.10807	0.00104363	0.0194306
ENSG00000235437	92249	LINC01278	-0.635575	2.58814	0.00104871	0.0194974
ENSG00000102225	5127	CDK16	0.39744	4.13994	0.00105853	0.0195687
ENSG00000117505	1810	DR1	0.311835	2.57784	0.00105634	0.0195687
ENSG00000161981	79622	SNRNP25	0.432865	2.26647	0.00105409	0.0195687
ENSG00000183853	55243	KIRREL1	-0.628035	2.79014	0.00105711	0.0195687
ENSG00000136527	6434	TRA2B	0.38986	4.67182	0.00106856	0.0197262
ENSG00000204681	2550	GABBR1	-0.595257	3.49114	0.00107449	0.0198077
ENSG00000103494	23322	RPGRIP1L	-0.47968	1.13729	0.00108211	0.019864
ENSG00000204514	730051	ZNF814	-0.549859	1.43798	0.00108016	0.019864
ENSG00000234338	NA	NA	-0.555285	1.4148	0.00108109	0.019864
ENSG00000140750	55114	ARHGAP17	-0.332308	3.45681	0.00108797	0.0199435
ENSG00000005156	3980	LIG3	-0.346005	2.72004	0.00109444	0.0200103
ENSG00000121440	23024	PDZRN3	-0.995539	1.40944	0.00109467	0.0200103
ENSG00000244306	503639	DUXAP10	-0.961434	2.44881	0.00110244	0.0201242
ENSG00000177917	151188	ARL6IP6	0.374921	1.22602	0.00111675	0.020357
ENSG00000116478	3065	HDAC1	0.337691	3.91593	0.00112157	0.0203748
ENSG00000165322	94134	ARHGAP12	-0.380773	1.81662	0.00112304	0.0203748
ENSG00000169299	55276	PGM2	0.524752	2.30365	0.00112396	0.0203748
ENSG00000243156	57553	MICAL3	-0.627138	4.0726	0.00112397	0.0203748
ENSG00000111215	5554	PRH1	-0.488288	2.77256	0.00112644	0.0203913
ENSG00000111215	11272	PRR4	-0.488288	2.77256	0.00112644	0.0203913
ENSG00000196226	NA	NA	1.02112	2.77775	0.00112862	0.0204025
ENSG00000162377	65260	COA7	0.359038	1.66422	0.00116301	0.0209952
ENSG00000146535	2768	GNA12	-0.448757	2.95666	0.00117861	0.0212474
ENSG00000197275	25788	RAD54B	0.457532	1.08248	0.00118313	0.0212996
ENSG00000126790	112849	L3HYPDH	-0.455374	1.64417	0.00119334	0.0214538
ENSG00000182985	23705	CADM1	-0.904357	1.5283	0.00119857	0.0215184
ENSG00000148468	221061	FAM171A1	-0.880554	1.47814	0.00121381	0.021762
ENSG00000075426	2355	FOSL2	0.812178	4.78472	0.00121622	0.0217752
ENSG00000074582	617	BCS1L	-0.342883	2.77121	0.00122411	0.0218866
ENSG00000197157	27044	SND1	-0.299631	4.54632	0.00122919	0.0219175
ENSG00000206053	90861	JPT2	0.476514	4.1901	0.00122911	0.0219175
ENSG00000077585	7107	GPR137B	-0.515357	2.15807	0.00126439	0.0224381
ENSG00000120437	39	ACAT2	0.571797	1.40319	0.00126249	0.0224381
ENSG00000134748	84950	PRPF38A	0.364493	3.04403	0.00126472	0.0224381
ENSG00000155324	65983	GRAMD2B	-0.574157	1.9565	0.00126569	0.0224381
ENSG00000183814	286826	LIN9	0.47677	0.712116	0.00126697	0.0224381
ENSG00000079435	3991	LIPE	0.714696	1.42672	0.00127379	0.0225004
ENSG00000185591	6667	SP1	0.334232	3.92244	0.00127393	0.0225004
ENSG00000266753	NA	NA	-0.420296	1.3471	0.00127903	0.0225599
ENSG00000171401	3860	KRT13	2.36834	2.20422	0.00128336	0.0226058
ENSG00000181652	285973	ATG9B	1.00713	1.58788	0.00128578	0.0226179
ENSG00000241978	NA	NA	-0.594913	2.56219	0.00128874	0.0226396
ENSG00000114315	3280	HES1	0.541766	2.93304	0.00129692	0.0227223
ENSG00000184428	116447	TOP1MT	-0.508037	2.60603	0.00129666	0.0227223
ENSG00000132436	63979	FIGNL1	0.429311	1.24351	0.00130077	0.0227592
ENSG00000007237	8522	GAS7	-0.75528	1.71276	0.00130309	0.0227692
ENSG00000154864	63895	PIEZO2	-0.795881	1.05524	0.00131429	0.0229343
ENSG00000179241	143458	LDLRAD3	-0.700606	1.45871	0.00132297	0.023055
ENSG00000154359	91694	LONRF1	-0.505018	1.09131	0.00132743	0.0231018
ENSG00000178026	388886	LRRC75B	-0.758879	1.43868	0.00133235	0.0231567
ENSG00000163125	23248	RPRD2	0.290258	2.95682	0.00135606	0.0235063
ENSG00000204219	6920	TCEA3	0.776605	2.7705	0.00135567	0.0235063
ENSG00000116350	6429	SRSF4	0.315168	4.13111	0.00136303	0.0235957
ENSG00000129103	25870	SUMF2	-0.450324	4.44071	0.00137928	0.0238021
ENSG00000153404	153478	PLEKHG4B	-1.10899	1.04926	0.00137872	0.0238021
ENSG00000229874	NA	NA	0.504948	2.83661	0.00138041	0.0238021
ENSG00000128708	8520	HAT1	0.449321	2.24259	0.00138448	0.0238408
ENSG00000160953	84939	PWWP3A	-0.413114	3.74723	0.00140027	0.0240809
ENSG00000079819	2037	EPB41L2	-0.69209	3.97243	0.00140332	0.0241017
ENSG00000056972	10758	TRAF3IP2	-0.487984	2.97763	0.00140913	0.0241698
ENSG00000158055	57822	GRHL3	1.14455	1.21612	0.00141456	0.024231
ENSG00000149485	3992	FADS1	0.637891	1.58247	0.00142743	0.0244196
ENSG00000184162	126382	NR2C2AP	0.397655	1.69569	0.00143126	0.024453
ENSG00000160783	11243	PMF1	0.33788	3.51532	0.00144249	0.0245807
ENSG00000213853	2013	EMP2	0.673524	3.3416	0.00144193	0.0245807
ENSG00000111319	6337	SCNN1A	1.32723	2.95558	0.00145922	0.0248334
ENSG00000159792	5681	PSKH1	-0.332917	2.29196	0.0014785	0.0250635
ENSG00000165118	84267	C9orf64	0.440578	1.13858	0.00147523	0.0250635
ENSG00000184384	84441	MAML2	-0.607624	1.72607	0.00147765	0.0250635
ENSG00000157800	84255	SLC37A3	-0.396656	2.64851	0.00150085	0.0254094
ENSG00000242294	101735302	STAG3L5P	-0.436205	4.00115	0.0015033	0.0254181
ENSG00000156869	391059	FRRS1	0.605211	0.796165	0.00152197	0.0257004
ENSG00000165480	221150	SKA3	0.523754	0.798197	0.00152657	0.0257316
ENSG00000261799	NA	NA	-0.410959	0.873531	0.00152775	0.0257316
ENSG00000145014	93109	TMEM44	0.557806	2.22681	0.0015351	0.0258221
ENSG00000238795	677777	SCARNA12	-0.573725	7.36115	0.00155283	0.0260867
ENSG00000184949	646851	FAM227A	-0.653674	0.862737	0.00155541	0.0260966
ENSG00000187838	57048	PLSCR3	-0.523031	2.8597	0.00156752	0.026266
ENSG00000135632	10322	SMYD5	-0.350103	2.31718	0.00157578	0.0263033
ENSG00000166920	84419	C15orf48	1.01829	1.55785	0.00157513	0.0263033
ENSG00000263320	NA	NA	-0.421439	0.552628	0.00157508	0.0263033
ENSG00000103202	4833	NME4	-0.666527	3.50218	0.00158626	0.0264108
ENSG00000139921	81542	TMX1	0.423587	2.28413	0.00158576	0.0264108
ENSG00000163346	57326	PBXIP1	-0.495686	3.19508	0.00159015	0.0264418
ENSG00000153094	10018	BCL2L11	0.449545	2.73828	0.00160178	0.0265986
ENSG00000213024	23636	NUP62	0.354457	3.40049	0.00160365	0.0265986
ENSG00000185304	729857	RGPD2	-0.626145	0.941615	0.00160757	0.0266299
ENSG00000171914	83660	TLN2	-0.603921	1.54374	0.00161194	0.0266684
ENSG00000196976	8270	LAGE3	0.534778	1.89816	0.00161698	0.026718
ENSG00000160949	4796	TONSL	0.60162	1.47502	0.00162409	0.0268016
ENSG00000106211	3315	HSPB1	1.08155	7.27994	0.0016333	0.026893
ENSG00000151327	283635	FAM177A1	0.610766	3.88049	0.00163374	0.026893
ENSG00000151327	101927178	LOC101927178	0.610766	3.88049	0.00163374	0.026893
ENSG00000105388	1048	CEACAM5	1.86722	1.73387	0.00164474	0.0270236
ENSG00000233901	100506119	LINC01503	0.954983	1.62153	0.00164581	0.0270236
ENSG00000077942	2192	FBLN1	0.880472	3.73965	0.00165461	0.027134
ENSG00000103479	5934	RBL2	-0.318759	3.4736	0.00165776	0.0271516
ENSG00000157349	11269	DDX19B	-0.310105	2.51894	0.00166136	0.0271764
ENSG00000273142	NA	NA	-0.608314	1.38722	0.00167289	0.0273309
ENSG00000162522	57648	KIAA1522	0.585543	3.79347	0.00168702	0.0274971
ENSG00000197696	4828	NMB	0.739049	0.907038	0.00168728	0.0274971
ENSG00000115363	84141	EVA1A	-0.859934	1.4466	0.00169391	0.0275708
ENSG00000213366	2946	GSTM2	-0.773484	2.62511	0.00169677	0.027583
ENSG00000081189	4208	MEF2C	-0.675966	1.81635	0.00170948	0.0277551
ENSG00000102910	83752	LONP2	-0.446727	3.36288	0.00172124	0.0279114
ENSG00000176894	5827	PXMP2	0.515395	2.25439	0.00172613	0.0279561
ENSG00000103485	23475	QPRT	-1.07385	1.28521	0.00173097	0.0279997
ENSG00000048740	10659	CELF2	-0.66697	1.61198	0.00174717	0.0282268
ENSG00000130818	79088	ZNF426	-0.522941	1.26721	0.00174942	0.0282284
ENSG00000116830	8458	TTF2	0.508854	2.87297	0.00176252	0.0284008
ENSG00000123416	10376	TUBA1B	0.645057	6.34628	0.00176446	0.0284008
ENSG00000146776	222255	ATXN7L1	-0.379981	2.4816	0.00177829	0.0285531
ENSG00000173276	49854	ZBTB21	0.409095	1.20218	0.00177802	0.0285531
ENSG00000181722	26137	ZBTB20	-0.703459	2.58187	0.00181276	0.0290709
ENSG00000091428	11069	RAPGEF4	-0.686954	1.01043	0.00182382	0.0291767
ENSG00000103227	64788	LMF1	-0.575662	1.95008	0.0018224	0.0291767
ENSG00000123136	10212	DDX39A	0.364288	3.76323	0.00183489	0.0292464
ENSG00000138231	51163	DBR1	0.318647	1.51013	0.00183271	0.0292464
ENSG00000249430	NA	NA	-1.11971	1.16694	0.00183466	0.0292464
ENSG00000136689	3557	IL1RN	1.50572	2.6281	0.0018403	0.029265
ENSG00000164087	25886	POC1A	0.445315	0.768344	0.00184277	0.029265
ENSG00000168556	3622	ING2	0.380473	1.63719	0.00184156	0.029265
ENSG00000172059	8462	KLF11	0.368436	1.87453	0.00184504	0.0292654
ENSG00000115350	56655	POLE4	0.406841	3.38481	0.001848	0.0292768
ENSG00000162772	467	ATF3	0.570797	1.58407	0.00185499	0.0293165
ENSG00000171105	3643	INSR	-0.555949	3.10522	0.00185359	0.0293165
ENSG00000123737	5393	EXOSC9	0.320933	2.10127	0.00185929	0.0293424
ENSG00000200785	319103	SNORD8	-0.772374	2.28856	0.00186112	0.0293424
ENSG00000160991	80228	ORAI2	-0.566084	1.96313	0.00189027	0.0297661
ENSG00000198947	1756	DMD	-0.918108	1.36471	0.00189381	0.029786
ENSG00000103091	79726	WDR59	-0.352897	3.22214	0.0019048	0.0298868
ENSG00000188529	10772	SRSF10	0.348415	3.42171	0.00190466	0.0298868
ENSG00000029639	51106	TFB1M	-0.412199	2.09752	0.00191809	0.0300592
ENSG00000136826	9314	KLF4	0.814077	2.05716	0.0019444	0.0304352
ENSG00000110013	54414	SIAE	-0.485247	1.08626	0.00195439	0.030482
ENSG00000151176	196463	PLBD2	-0.373639	2.7137	0.00195005	0.030482
ENSG00000204899	440145	MZT1	0.421162	1.13883	0.0019538	0.030482
ENSG00000099797	9524	TECR	0.415924	5.01217	0.00195897	0.030517
ENSG00000196352	1604	CD55	0.861094	2.92916	0.00196233	0.030533
ENSG00000072864	54820	NDE1	0.581651	4.00911	0.00197621	0.0307123
ENSG00000116752	10286	BCAS2	0.397923	2.23426	0.00198151	0.0307142
ENSG00000239039	692084	SNORD13	-0.947194	7.4474	0.00198338	0.0307142
ENSG00000260260	100507303	SNHG19	-0.629506	3.77672	0.00198033	0.0307142
ENSG00000113569	9631	NUP155	0.367625	2.28904	0.00198654	0.0307266
ENSG00000102034	2000	ELF4	0.663555	1.98777	0.0019938	0.0308025
ENSG00000013573	1663	DDX11	0.536566	3.94159	0.00199983	0.0308593
ENSG00000030419	22807	IKZF2	0.718786	1.47037	0.00201121	0.0309617
ENSG00000236824	618	BCYRN1	-0.699046	0.661536	0.00201111	0.0309617
ENSG00000153827	9320	TRIP12	-0.301876	4.65988	0.00202675	0.0311642
ENSG00000102908	10725	NFAT5	-0.446342	3.2075	0.00203837	0.0312693
ENSG00000171729	55092	TMEM51	0.623461	2.22447	0.00203672	0.0312693
ENSG00000063761	57143	ADCK1	-0.426285	1.1807	0.00204212	0.0312902
ENSG00000106105	2617	GARS1	-0.363089	3.61799	0.00205305	0.0313511
ENSG00000109099	5376	PMP22	-0.57937	2.57279	0.00205231	0.0313511
ENSG00000140259	4236	MFAP1	0.332475	2.1345	0.00205329	0.0313511
ENSG00000005059	55013	MCUB	0.629539	1.9908	0.00207669	0.0316029
ENSG00000110455	84680	ACCS	-0.516255	2.60396	0.00207413	0.0316029
ENSG00000115661	8576	STK16	-0.37352	1.49123	0.00207946	0.0316029
ENSG00000206634	677807	SNORA22	-0.802583	1.328	0.00207816	0.0316029
ENSG00000103855	80381	CD276	-0.438415	3.81059	0.00208624	0.0316692
ENSG00000199266	677837	SNORA60	-1.0052	3.63305	0.00209695	0.0317949
ENSG00000115524	23451	SF3B1	-0.325118	5.00818	0.00210211	0.0318361
ENSG00000197299	641	BLM	0.484209	0.831378	0.00211408	0.0319803
ENSG00000223473	NA	NA	-0.528024	0.757886	0.00213018	0.0321867
ENSG00000100316	6122	RPL3	-0.526649	7.40085	0.00214268	0.0323009
ENSG00000110492	4192	MDK	0.92603	5.28901	0.00214163	0.0323009
ENSG00000130522	3727	JUND	0.506938	4.19693	0.00214611	0.0323153
ENSG00000093000	10762	NUP50	0.378288	3.74173	0.0021666	0.0324742
ENSG00000100116	23464	GCAT	-0.538888	1.27629	0.00216575	0.0324742
ENSG00000154328	252969	NEIL2	-0.432041	1.29269	0.00216397	0.0324742
ENSG00000173207	1163	CKS1B	0.609596	3.43762	0.00216239	0.0324742
ENSG00000105173	898	CCNE1	0.567065	1.20099	0.00217082	0.0324869
ENSG00000170919	NA	NA	-0.583492	2.31451	0.00217242	0.0324869
ENSG00000100342	8542	APOL1	1.03733	3.25697	0.00219009	0.0326575
ENSG00000198053	140885	SIRPA	-0.62208	2.80322	0.00219133	0.0326575
ENSG00000253293	3206	HOXA10	0.826999	0.865811	0.00219018	0.0326575
ENSG00000162341	219931	TPCN2	-0.592177	1.54888	0.0021993	0.0327018
ENSG00000229638	647276	RPL4P4	-0.442644	3.9464	0.00219829	0.0327018
ENSG00000081026	260425	MAGI3	0.431108	1.57514	0.00221726	0.0327913
ENSG00000130725	9040	UBE2M	0.386364	3.28342	0.00221177	0.0327913
ENSG00000142920	113451	AZIN2	-0.589853	1.2177	0.00221787	0.0327913
ENSG00000146376	93663	ARHGAP18	-0.44407	1.26893	0.00221408	0.0327913
ENSG00000181218	92815	H2AW	0.858128	2.24822	0.00221758	0.0327913
ENSG00000150776	55216	NKAPD1	-0.314962	2	0.00222984	0.0329311
ENSG00000241634	100270928	RPL13P8	0.586224	1.07695	0.00223246	0.0329325
ENSG00000105854	5445	PON2	-0.510171	3.45302	0.00228452	0.0336625
ENSG00000158716	54935	DUSP23	0.599479	3.10527	0.00228736	0.0336665
ENSG00000106638	26608	TBL2	-0.365058	2.58614	0.00229423	0.0337296
ENSG00000160439	112724	RDH13	0.779305	2.98705	0.00230911	0.0339102
ENSG00000123933	10608	MXD4	-0.411112	2.018	0.00232157	0.0340549
ENSG00000125454	60386	SLC25A19	0.421206	1.76228	0.00232686	0.0340942
ENSG00000101333	5332	PLCB4	-0.980378	1.15168	0.00233048	0.0340957
ENSG00000120539	84930	MASTL	0.385956	1.51399	0.00233739	0.0340957
ENSG00000121775	55116	TMEM39B	0.323474	2.08166	0.0023352	0.0340957
ENSG00000135127	92558	BICDL1	0.701097	2.30277	0.00233549	0.0340957
ENSG00000174456	400073	C12orf76	-0.381603	1.45898	0.00237361	0.0345854
ENSG00000164056	10252	SPRY1	-0.548156	2.69661	0.00238693	0.0347062
ENSG00000223572	548596	CKMT1A	1.05242	2.28395	0.00238721	0.0347062
ENSG00000091651	23594	ORC6	0.453397	1.5605	0.00239543	0.0347869
ENSG00000162783	51278	IER5	0.596515	3.12571	0.00239883	0.0347977
ENSG00000104177	50804	MYEF2	-1.01856	1.18071	0.00240198	0.0348048
ENSG00000114423	868	CBLB	-0.422668	2.72269	0.00243112	0.035188
ENSG00000162065	57465	TBC1D24	-0.612828	1.65126	0.00244345	0.0352883
ENSG00000172889	51162	EGFL7	-0.590837	1.7429	0.00244282	0.0352883
ENSG00000168274	NA	NA	0.881575	5.39786	0.00245218	0.0353403
ENSG00000198369	200734	SPRED2	-0.514054	2.22743	0.00245466	0.0353403
ENSG00000244274	55861	DBNDD2	0.518449	2.68652	0.00245517	0.0353403
ENSG00000115204	4358	MPV17	-0.326245	3.63937	0.00247386	0.0355549
ENSG00000133460	66035	SLC2A11	-0.666114	1.50952	0.00247823	0.0355549
ENSG00000198879	57713	SFMBT2	-0.625133	1.23678	0.00247757	0.0355549
ENSG00000121644	51029	DESI2	0.30443	2.47299	0.00248734	0.0356465
ENSG00000158710	8407	TAGLN2	0.600697	5.69341	0.00250219	0.0357808
ENSG00000196584	7516	XRCC2	0.537287	1.22747	0.00250055	0.0357808
ENSG00000032742	8100	IFT88	-0.444585	1.01146	0.00251237	0.0358871
ENSG00000115042	51011	FAHD2A	-0.457812	2.08386	0.00253009	0.0361008
ENSG00000100749	7443	VRK1	0.414606	2.07846	0.00254169	0.0362267
ENSG00000082512	7188	TRAF5	-0.525083	1.94664	0.00256702	0.036476
ENSG00000085733	2017	CTTN	-0.603774	5.6489	0.00256632	0.036476
ENSG00000164920	116039	OSR2	0.972585	0.902653	0.00256755	0.036476
ENSG00000040275	54908	SPDL1	0.393307	1.79066	0.00257744	0.0365767
ENSG00000160957	9401	RECQL4	0.608308	2.22261	0.00259273	0.036714
ENSG00000256043	1519	CTSO	-0.504846	1.29427	0.00259054	0.036714
ENSG00000069702	7049	TGFBR3	-0.844698	1.25154	0.00260367	0.0367495
ENSG00000161547	6427	SRSF2	0.328666	5.31674	0.00260173	0.0367495
ENSG00000198740	22834	ZNF652	-0.390418	2.56867	0.00260186	0.0367495
ENSG00000170860	27258	LSM3	0.395689	1.16583	0.00262872	0.037063
ENSG00000186834	10614	HEXIM1	0.338081	2.96569	0.00264914	0.0373106
ENSG00000198160	57708	MIER1	0.359732	2.27892	0.00267388	0.0376185
ENSG00000117115	11240	PADI2	-1.04285	1.36037	0.00268137	0.0376833
ENSG00000179750	9582	APOBEC3B	0.811786	1.12458	0.00268701	0.0377221
ENSG00000244405	2119	ETV5	-0.839201	1.76902	0.00269351	0.0377728
ENSG00000138658	55345	ZGRF1	0.475118	1.60965	0.00270987	0.0379614
ENSG00000185361	126282	TNFAIP8L1	0.498538	1.1665	0.0027227	0.0381003
ENSG00000108244	25984	KRT23	-1.27313	1.4843	0.00272588	0.0381041
ENSG00000163629	5783	PTPN13	0.779682	2.23323	0.00273877	0.0382433
ENSG00000110344	9354	UBE4A	-0.270952	2.31677	0.00274584	0.0383011
ENSG00000103978	25963	TMEM87A	-0.364415	2.89363	0.00275116	0.0383344
ENSG00000139350	121441	NEDD1	0.475031	1.602	0.00276742	0.0383565
ENSG00000141540	94015	TTYH2	-0.610051	0.651756	0.00276389	0.0383565
ENSG00000181938	64785	GINS3	0.438294	1.40766	0.00276545	0.0383565
ENSG00000232916	NA	NA	0.792443	1.8091	0.00276213	0.0383565
ENSG00000237289	1159	CKMT1B	1.08668	2.80222	0.00276598	0.0383565
ENSG00000127603	23499	MACF1	-0.423169	5.48674	0.002788	0.0386007
ENSG00000156113	3778	KCNMA1	-0.795639	1.64817	0.00282328	0.0390479
ENSG00000119729	23433	RHOQ	-0.454528	2.45061	0.00283391	0.0390979
ENSG00000119943	84795	PYROXD2	-0.669973	1.6631	0.00283587	0.0390979
ENSG00000121900	113452	TMEM54	0.611077	3.18895	0.00283393	0.0390979
ENSG00000109911	26610	ELP4	0.388977	1.28283	0.00285308	0.0392641
ENSG00000163516	55139	ANKZF1	-0.34096	3.59486	0.00285394	0.0392641
ENSG00000196187	9725	TMEM63A	-0.619956	4.00609	0.00287995	0.0395804
ENSG00000141552	51529	ANAPC11	0.486824	3.74418	0.00288372	0.0395905
ENSG00000240342	100130562	RPS2P5	-0.429797	5.1677	0.00288738	0.0395992
ENSG00000165006	51271	UBAP1	0.305614	2.68461	0.00289596	0.0396552
ENSG00000184588	5142	PDE4B	-0.787557	0.910347	0.00289753	0.0396552
ENSG00000132749	9633	TESMIN	-0.633596	1.37637	0.00290979	0.0397813
ENSG00000078319	5379	PMS2P1	-0.395948	1.03097	0.00293743	0.0401173
ENSG00000179912	22864	R3HDM2	-0.301283	3.65101	0.00294393	0.0401641
ENSG00000140199	9990	SLC12A6	0.515425	2.14189	0.00295105	0.0402192
ENSG00000145715	5921	RASA1	-0.419079	2.15439	0.00295682	0.0402559
ENSG00000084652	200081	TXLNA	0.246438	3.36814	0.00296291	0.0402967
ENSG00000138380	79800	CARF	-0.416668	1.1995	0.00297967	0.0404827
ENSG00000094841	139596	UPRT	-0.480642	1.04026	0.00301449	0.0408083
ENSG00000145354	493856	CISD2	0.369498	1.65974	0.00300919	0.0408083
ENSG00000170836	8493	PPM1D	0.327328	1.41149	0.00301856	0.0408083
ENSG00000184903	83943	IMMP2L	-0.424838	1.40797	0.0030127	0.0408083
ENSG00000240771	115557	ARHGEF25	-0.64344	1.42918	0.00301925	0.0408083
ENSG00000176092	55057	CRYBG2	1.25239	2.2284	0.00303579	0.0409894
ENSG00000154473	9184	BUB3	0.318114	4.07898	0.00304027	0.0410076
ENSG00000108306	84961	FBXL20	-0.340343	1.96614	0.00305073	0.0410935
ENSG00000176225	25914	RTTN	0.429691	1.15152	0.00305293	0.0410935
ENSG00000116717	1647	GADD45A	0.572063	2.49267	0.00305885	0.0411309
ENSG00000134049	51124	IER3IP1	0.433283	2.19242	0.003064	0.0411577
ENSG00000212135	692108	SNORD67	-0.682051	2.05188	0.00306829	0.0411731
ENSG00000112877	55722	CEP72	0.655451	2.3402	0.00308409	0.0413426
ENSG00000071539	9319	TRIP13	0.531028	1.08946	0.00310273	0.0415499
ENSG00000138796	3033	HADH	0.404758	2.66443	0.00310904	0.0415918
ENSG00000122512	5395	PMS2	-0.326766	1.46768	0.0031261	0.0417773
ENSG00000140905	2653	GCSH	-0.421768	1.84346	0.00313463	0.0418484
ENSG00000114107	80321	CEP70	0.417676	2.16025	0.00314765	0.0419794
ENSG00000104332	6422	SFRP1	-1.22229	1.5546	0.00316758	0.0421592
ENSG00000176463	28232	SLCO3A1	0.607342	2.5695	0.00316617	0.0421592
ENSG00000103042	55238	SLC38A7	-0.364582	2.23698	0.00317093	0.0421609
ENSG00000115392	55120	FANCL	0.39218	2.12188	0.00318614	0.0423199
ENSG00000138363	471	ATIC	-0.43902	3.51905	0.00319384	0.0423792
ENSG00000214696	NA	NA	-0.450499	0.989308	0.00320195	0.0424437
ENSG00000145675	5295	PIK3R1	-0.633554	2.71339	0.00322527	0.0426663
ENSG00000269936	NA	NA	-0.781617	2.27768	0.00322389	0.0426663
ENSG00000269893	100093630	SNHG8	-0.640257	4.58389	0.00323264	0.0427206
ENSG00000225210	503638	DUXAP9	-0.886111	2.81313	0.00324555	0.0428479
ENSG00000124762	1026	CDKN1A	0.665394	3.81828	0.00325226	0.0428931
ENSG00000124615	4337	MOCS1	-0.619589	1.14283	0.0032568	0.042896
ENSG00000171522	5734	PTGER4	-0.652989	1.74639	0.00326557	0.042896
ENSG00000181991	64963	MRPS11	0.303953	2.86175	0.00326352	0.042896
ENSG00000273165	NA	NA	-0.368198	1.26377	0.00326561	0.042896
ENSG00000197965	9019	MPZL1	-0.457436	4.18657	0.00327396	0.0429625
ENSG00000160695	55823	VPS11	-0.296288	1.91365	0.00328745	0.0430962
ENSG00000121897	11019	LIAS	-0.388227	1.01729	0.00329721	0.0431809
ENSG00000260539	NA	NA	-0.302838	2.39994	0.00332799	0.0435404
ENSG00000110911	4891	SLC11A2	-0.362874	2.75335	0.00335087	0.0437809
ENSG00000118412	9994	CASP8AP2	0.359392	2.37455	0.00335307	0.0437809
ENSG00000114812	7433	VIPR1	-0.759384	1.30133	0.00338165	0.0440221
ENSG00000116221	51253	MRPL37	0.35316	3.53277	0.00337612	0.0440221
ENSG00000187189	23270	TSPYL4	-0.458869	1.67097	0.00338083	0.0440221
ENSG00000137193	5292	PIM1	0.727618	2.67079	0.00340185	0.0442409
ENSG00000185127	387263	C6orf120	-0.383621	1.95482	0.00341557	0.0443752
ENSG00000115419	2744	GLS	-0.4508	3.47135	0.00343582	0.044594
ENSG00000021300	58473	PLEKHB1	-1.05796	1.20234	0.0034534	0.0447777
ENSG00000052841	55761	TTC17	-0.294356	3.74087	0.00346468	0.0448795
ENSG00000107159	768	CA9	1.20309	2.07185	0.00347971	0.0449849
ENSG00000159871	284348	LYPD5	0.826272	1.07893	0.00347795	0.0449849
ENSG00000241370	79897	RPP21	0.411408	3.50566	0.00349329	0.0451158
ENSG00000241370	202658	TRIM39-RPP21	0.411408	3.50566	0.00349329	0.0451158
ENSG00000182095	84629	TNRC18	-0.379975	5.03179	0.0035055	0.0451913
ENSG00000227500	113178	SCAMP4	-0.375545	2.96897	0.00350604	0.0451913
ENSG00000143344	23179	RGL1	-0.451439	1.35424	0.00356315	0.0458369
ENSG00000213462	2086	ERV3-1	-0.857983	2.15232	0.00356156	0.0458369
ENSG00000197355	91373	UAP1L1	-0.56096	1.53434	0.00356995	0.0458794
ENSG00000090565	9727	RAB11FIP3	-0.420763	2.77855	0.0035749	0.0458978
ENSG00000158195	10163	WASF2	0.324818	4.20286	0.00358237	0.0459486
ENSG00000117713	8289	ARID1A	0.235569	3.94067	0.00361901	0.0463731
ENSG00000109065	26151	NAT9	-0.304047	2.96748	0.00363049	0.0464745
ENSG00000166780	89927	BMERB1	-0.653466	1.3781	0.00364292	0.0465425
ENSG00000198743	6526	SLC5A3	0.492102	1.10994	0.00364275	0.0465425
ENSG00000133706	51520	LARS1	-0.411075	3.81164	0.0036878	0.0470699
ENSG00000019144	23187	PHLDB1	-0.591662	3.82941	0.00369657	0.0471357
ENSG00000135912	9654	TTLL4	-0.563551	3.51152	0.00370909	0.0471959
ENSG00000168734	11142	PKIG	-0.51475	2.35082	0.00370925	0.0471959
ENSG00000248098	593	BCKDHA	0.353666	2.97973	0.00371212	0.0471959
ENSG00000054654	23224	SYNE2	0.450711	4.7556	0.00372102	0.0472631
ENSG00000136875	9128	PRPF4	0.302761	2.03068	0.00374092	0.0474698
ENSG00000101040	23613	ZMYND8	-0.407843	3.27891	0.00374611	0.0474895
ENSG00000121068	6909	TBX2	-0.61419	1.39815	0.00375356	0.0475379
ENSG00000115677	3069	HDLBP	-0.371472	5.86014	0.0037585	0.0475542
ENSG00000150938	51232	CRIM1	-0.535339	2.89553	0.00380257	0.0480303
ENSG00000153551	112616	CMTM7	-0.668715	1.34599	0.00380347	0.0480303
ENSG00000136603	6498	SKIL	0.513979	3.49829	0.00380979	0.0480583
ENSG00000258967	NA	NA	-0.782625	1.37643	0.00381304	0.0480583
ENSG00000110274	22897	CEP164	-0.336846	3.11018	0.00381836	0.0480789
ENSG00000162704	10092	ARPC5	0.375363	4.29142	0.00382851	0.0480823
ENSG00000213145	1396	CRIP1	0.980589	4.43645	0.00382966	0.0480823
ENSG00000215021	11331	PHB2	-0.380947	4.81111	0.00382456	0.0480823
ENSG00000141519	55036	CCDC40	-0.634914	1.41323	0.00385902	0.0483581
ENSG00000167136	2021	ENDOG	0.452028	0.863899	0.00385611	0.0483581
ENSG00000122642	11328	FKBP9	-0.463832	4.06471	0.00389026	0.0486562
ENSG00000170540	23204	ARL6IP1	0.428791	4.20645	0.00388955	0.0486562
ENSG00000197043	309	ANXA6	-0.626293	3.05525	0.00390197	0.048756
ENSG00000105997	3200	HOXA3	0.721356	1.03058	0.00392198	0.0489592
ENSG00000128512	9732	DOCK4	-0.577935	2.18496	0.00393278	0.0490471
ENSG00000167986	1642	DDB1	-0.249574	3.8668	0.00394844	0.0491019
ENSG00000184828	201501	ZBTB7C	0.775386	1.40624	0.0039414	0.0491019
ENSG00000253552	NA	NA	0.730414	0.739685	0.00394835	0.0491019
ENSG00000185100	122622	ADSS1	0.853539	1.65007	0.00395512	0.0491382
ENSG00000138074	8884	SLC5A6	-0.534038	3.11185	0.00397251	0.0493074
ENSG00000140386	49855	SCAPER	0.360344	2.29065	0.00398176	0.0493753
ENSG00000182872	8241	RBM10	0.276452	2.85925	0.00399618	0.0495071
ENSG00000155850	1836	SLC26A2	-0.562674	1.16722	0.00400299	0.0495445
ENSG00000042317	55812	SPATA7	-0.477196	0.71436	0.00401329	0.0496251
ENSG00000207304	654320	SNORA8	-0.925363	0.724726	0.0040335	0.0498279
ENSG00000198718	23116	TOGARAM1	-0.403312	1.48333	0.00405689	0.0500695
ENSG00000273424	NA	NA	-0.475179	0.610181	0.00411127	0.0506927
ENSG00000101945	6839	SUV39H1	0.449951	1.24967	0.0041212	0.0507673
ENSG00000220793	653737	RPL21P119	-0.479551	2.31883	0.00412763	0.0507986
ENSG00000212232	692086	SNORD17	-0.509811	9.03364	0.00414557	0.0509714
ENSG00000089820	393	ARHGAP4	0.673594	2.83427	0.00415995	0.0511001
ENSG00000130023	55780	ERMARD	-0.385786	1.90844	0.00417504	0.0512373
ENSG00000151553	57700	FHIP2A	-0.386469	2.02227	0.00418022	0.0512528
ENSG00000139174	144165	PRICKLE1	-0.590164	0.924851	0.00419126	0.05134
ENSG00000083828	54807	ZNF586	-0.611227	1.80278	0.00419529	0.0513412
ENSG00000144136	6574	SLC20A1	0.37269	2.91134	0.00420184	0.0513733
ENSG00000261760	100507334	LOC100507334	0.770181	1.06661	0.00425309	0.0519513
ENSG00000116514	127544	RNF19B	0.574209	2.76706	0.00426545	0.0520536
ENSG00000152133	253635	GPATCH11	0.319074	1.33853	0.00428901	0.0522923
ENSG00000241568	106479347	RN7SL338P	-0.486553	1.06976	0.00431405	0.0524997
ENSG00000254634	100422558	SMG1P6	-0.321056	1.22468	0.00431115	0.0524997
ENSG00000188910	2707	GJB3	1.06368	1.68735	0.00432013	0.0525247
ENSG00000175155	388403	YPEL2	-0.461176	1.91389	0.004332	0.0526201
ENSG00000197258	NA	NA	-0.344002	1.77154	0.00435476	0.0528079
ENSG00000261526	NA	NA	-0.419446	0.813829	0.00435554	0.0528079
ENSG00000175793	2810	SFN	1.68275	5.22212	0.00436097	0.0528247
ENSG00000134278	56907	SPIRE1	-0.497186	2.038	0.00437408	0.0529345
ENSG00000162980	26225	ARL5A	-0.265424	2.56027	0.00438008	0.052958
ENSG00000046653	2824	GPM6B	-0.650248	1.06775	0.00439548	0.0530743
ENSG00000114209	11235	PDCD10	0.41035	2.72904	0.00440594	0.0530743
ENSG00000166526	7551	ZNF3	-0.28425	2.83868	0.00439888	0.0530743
ENSG00000182621	23236	PLCB1	-0.630331	1.23659	0.00440201	0.0530743
ENSG00000229807	7503	XIST	1.78859	2.86039	0.0044138	0.0531201
ENSG00000091656	79776	ZFHX4	-0.81992	1.14033	0.00443315	0.053218
ENSG00000100731	22990	PCNX1	-0.373863	2.9019	0.00444039	0.053218
ENSG00000141101	28987	NOB1	-0.321127	3.1725	0.00442731	0.053218
ENSG00000173209	130872	AHSA2P	-0.388713	4.26662	0.00443804	0.053218
ENSG00000197694	6709	SPTAN1	0.305595	4.44327	0.0044423	0.053218
ENSG00000138768	8615	USO1	-0.336038	4.87663	0.00447322	0.053524
ENSG00000204138	65979	PHACTR4	0.264164	2.74032	0.00447603	0.053524
ENSG00000112715	7422	VEGFA	0.793369	5.75016	0.00453951	0.0542335
ENSG00000260267	NA	NA	-0.395736	1.73347	0.0045481	0.0542865
ENSG00000105048	7138	TNNT1	1.35417	1.99168	0.00457725	0.0545348
ENSG00000166881	23306	NEMP1	0.38208	1.95907	0.00457309	0.0545348
ENSG00000114023	26355	FAM162A	0.609351	3.0173	0.00459933	0.0546981
ENSG00000142082	23410	SIRT3	-0.36148	2.13803	0.00459724	0.0546981
ENSG00000124610	3024	H1-1	1.07165	2.19737	0.00460759	0.0547465
ENSG00000162929	84542	SANBR	0.379158	1.82304	0.00461565	0.0547925
ENSG00000116473	5906	RAP1A	0.33455	2.54461	0.0046351	0.054947
ENSG00000229212	NA	NA	0.487181	1.92388	0.00463707	0.054947
ENSG00000158604	222068	TMED4	-0.33133	3.42722	0.00467298	0.0553223
ENSG00000207445	114599	SNORD15B	-0.561136	4.12171	0.00467852	0.0553378
ENSG00000114631	50512	PODXL2	0.608253	2.31041	0.00468393	0.0553517
ENSG00000114993	6242	RTKN	-0.387324	3.14231	0.00469284	0.0553867
ENSG00000144476	57007	ACKR3	0.878243	2.0938	0.00469537	0.0553867
ENSG00000204389	3303	HSPA1A	0.637441	4.73953	0.00469963	0.055387
ENSG00000102796	79758	DHRS12	-0.421895	1.14642	0.00470534	0.0554043
ENSG00000187650	400673	VMAC	-0.428322	1.11231	0.0047328	0.0556775
ENSG00000003393	57679	ALS2	-0.315604	1.82706	0.00473862	0.0556958
ENSG00000270149	NA	NA	0.636639	1.95536	0.00474451	0.0557149
ENSG00000163531	23114	NFASC	-0.720117	1.97913	0.00475138	0.0557456
ENSG00000171345	3880	KRT19	1.60101	5.34073	0.00475737	0.0557658
ENSG00000128274	53947	A4GALT	0.731891	2.07727	0.00478888	0.0560849
ENSG00000116044	4780	NFE2L2	0.495411	4.00713	0.00479603	0.0561183
ENSG00000169228	53917	RAB24	-0.451915	2.76777	0.00482326	0.0563864
ENSG00000082014	6604	SMARCD3	-0.423892	2.09529	0.00486022	0.0567677
ENSG00000180917	55783	CMTR2	-0.369593	1.17189	0.00486554	0.0567791
ENSG00000265727	106479459	RN7SL648P	-0.398566	2.8069	0.00487299	0.0568154
ENSG00000162627	51375	SNX7	0.443052	1.63692	0.00487867	0.0568309
ENSG00000152455	79723	SUV39H2	0.386189	1.50988	0.00489478	0.0569677
ENSG00000117697	25936	NSL1	0.310989	2.2762	0.00490717	0.0570611
ENSG00000243646	3588	IL10RB	0.372043	2.39345	0.00491406	0.0570905
ENSG00000196369	647135	SRGAP2B	0.500268	4.14245	0.00491937	0.0571014
ENSG00000163597	100507246	SNHG16	-0.553317	4.2208	0.00492597	0.0571273
ENSG00000197153	8356	H3C12	0.99556	2.79748	0.00494735	0.0572735
ENSG00000272752	101752399	STAG3L5P-PVRIG2P-PILRB	-0.464244	3.35839	0.00494335	0.0572735
ENSG00000122592	3204	HOXA7	0.801403	0.916642	0.00497444	0.0575363
ENSG00000151612	152485	ZNF827	-0.413885	2.22341	0.00498893	0.0576528
ENSG00000143420	2029	ENSA	0.31126	5.21158	0.00500322	0.0577668
ENSG00000142627	1969	EPHA2	0.80903	2.76206	0.00500971	0.0577908
ENSG00000086289	54749	EPDR1	-0.581815	0.843877	0.00503009	0.0578441
ENSG00000189334	57402	S100A14	1.35713	4.20777	0.00503204	0.0578441
ENSG00000240065	5698	PSMB9	0.789044	2.87472	0.00502586	0.0578441
ENSG00000273488	NA	NA	-0.352816	1.17036	0.00502602	0.0578441
ENSG00000130204	10452	TOMM40	0.381061	3.55433	0.00504763	0.0579723
ENSG00000147394	7739	ZNF185	0.881103	2.15205	0.00505934	0.0580049
ENSG00000158161	2140	EYA3	0.268978	2.00574	0.00505652	0.0580049
ENSG00000225151	388152	GOLGA2P7	0.474276	2.56477	0.00507346	0.0581158
ENSG00000204314	80863	PRRT1	-0.581724	1.00727	0.00510001	0.0583296
ENSG00000204314	100507547	LOC100507547	-0.581724	1.00727	0.00510001	0.0583296
ENSG00000204386	4758	NEU1	-0.40584	2.2529	0.00510268	0.0583296
ENSG00000234456	100505881	MAGI2-AS3	-0.568168	0.666935	0.00510552	0.0583296
ENSG00000106399	6119	RPA3	0.482132	1.60224	0.00511764	0.0583661
ENSG00000150593	27250	PDCD4	-0.445187	3.99403	0.00511356	0.0583661
ENSG00000006712	54623	PAF1	0.335672	2.86393	0.00512753	0.058377
ENSG00000185499	4582	MUC1	1.22237	4.18084	0.00512643	0.058377
ENSG00000272888	NA	NA	0.370585	3.45312	0.00514323	0.0585048
ENSG00000111276	1027	CDKN1B	0.341217	3.03499	0.00515502	0.0585772
ENSG00000126261	10054	UBA2	0.392172	3.45786	0.00515856	0.0585772
ENSG00000196236	63929	XPNPEP3	-0.300759	2.41708	0.00519378	0.0589259
ENSG00000143951	51057	WDPCP	-0.365729	1.54877	0.00520488	0.0589565
ENSG00000182093	7485	GET1	0.35	1.84175	0.00520549	0.0589565
ENSG00000255248	399959	MIR100HG	-0.742795	1.30065	0.00521673	0.0590326
ENSG00000270346	NA	NA	-0.501578	0.850557	0.00524546	0.0593063
ENSG00000139318	1848	DUSP6	-0.67265	2.36352	0.00527313	0.0594825
ENSG00000189144	126231	ZNF573	-0.458433	1.20408	0.00527469	0.0594825
ENSG00000196497	79711	IPO4	-0.339906	2.61145	0.00527392	0.0594825
ENSG00000142634	79180	EFHD2	0.669724	3.37264	0.00529357	0.059644
ENSG00000064999	23294	ANKS1A	-0.402147	2.42483	0.005321	0.0599014
ENSG00000136943	1515	CTSV	0.865965	1.76727	0.00533749	0.0600353
ENSG00000260563	NA	NA	-0.410065	1.10779	0.0053668	0.060313
ENSG00000104973	81857	MED25	0.329966	2.77429	0.00538661	0.0603799
ENSG00000154655	91133	L3MBTL4	-0.652998	1.01963	0.00538551	0.0603799
ENSG00000204304	5089	PBX2	-0.249802	3.25519	0.00537948	0.0603799
ENSG00000111271	80724	ACAD10	-0.307711	2.79999	0.00541461	0.060538
ENSG00000165886	80019	UBTD1	-0.428664	1.28536	0.00541409	0.060538
ENSG00000214413	92482	BBIP1	-0.325208	1.27866	0.00541019	0.060538
ENSG00000105519	828	CAPS	-0.678879	2.17951	0.00542122	0.0605601
ENSG00000130726	10155	TRIM28	0.32838	5.42785	0.00544841	0.0608119
ENSG00000173674	1964	EIF1AX	0.357651	2.59528	0.00546727	0.0609703
ENSG00000224113	NA	NA	-0.356558	1.14331	0.00550173	0.0613024
ENSG00000104324	10404	CPQ	-0.520353	1.58849	0.00550913	0.0613325
ENSG00000132600	54496	PRMT7	-0.301337	3.49958	0.00552643	0.0614727
ENSG00000177042	283232	TMEM80	0.473019	1.5626	0.00554858	0.0616667
ENSG00000132661	29107	NXT1	0.318025	2.10791	0.00557919	0.0619541
ENSG00000206811	574042	SNORA10	-0.757896	3.68428	0.00559177	0.0620411
ENSG00000037280	2324	FLT4	-0.586257	0.759329	0.00562209	0.0622542
ENSG00000197608	284371	ZNF841	-0.472835	2.41254	0.00562526	0.0622542
ENSG00000205583	54441	STAG3L1	-0.375999	3.65175	0.00562097	0.0622542
ENSG00000183527	8624	PSMG1	0.478544	2.37722	0.00568722	0.0628866
ENSG00000139083	2120	ETV6	-0.526559	3.05924	0.00570864	0.0630261
ENSG00000174600	1240	CMKLR1	-0.463509	0.766107	0.00570948	0.0630261
ENSG00000172037	3913	LAMB2	-0.481643	4.49329	0.00575629	0.0634892
ENSG00000149557	9638	FEZ1	-0.569749	0.838071	0.00578631	0.0637665
ENSG00000149557	105369550	STT3A-AS1	-0.569749	0.838071	0.00578631	0.0637665
ENSG00000078900	7161	TP73	0.727482	1.47063	0.00581858	0.0637993
ENSG00000106133	260294	NSUN5P2	-0.453529	1.82968	0.00580876	0.0637993
ENSG00000121579	80218	NAA50	0.438659	4.07209	0.00581116	0.0637993
ENSG00000164105	8819	SAP30	0.49799	1.70709	0.00580081	0.0637993
ENSG00000165105	158158	RASEF	0.67647	1.66722	0.00581482	0.0637993
ENSG00000165527	382	ARF6	0.454879	2.66052	0.00581855	0.0637993
ENSG00000060688	9410	SNRNP40	0.28407	3.15882	0.0058421	0.063843
ENSG00000080822	56650	CLDND1	0.360845	3.38925	0.00583752	0.063843
ENSG00000147676	114569	MAL2	0.828692	3.3574	0.0058322	0.063843
ENSG00000149357	55004	LAMTOR1	-0.338409	3.23858	0.00583575	0.063843
ENSG00000111652	50813	COPS7A	-0.287755	3.08092	0.00586145	0.0639003
ENSG00000130303	684	BST2	0.922342	3.6739	0.0058669	0.0639003
ENSG00000131759	5914	RARA	-0.429406	2.48606	0.005858	0.0639003
ENSG00000200463	727676	SNORD118	-0.843778	2.68871	0.00586558	0.0639003
ENSG00000013523	23357	ANGEL1	-0.351995	2.13584	0.00590159	0.0641859
ENSG00000110723	23086	EXPH5	0.518246	1.09683	0.00590294	0.0641859
ENSG00000059573	5832	ALDH18A1	-0.363727	2.7499	0.00592689	0.0643309
ENSG00000212694	338799	LINC01089	-0.471897	1.91154	0.00592134	0.0643309
ENSG00000261373	100128881	VPS9D1-AS1	-0.642485	1.71059	0.00593105	0.0643309
ENSG00000149177	5795	PTPRJ	-0.484301	1.76107	0.00593988	0.0643734
ENSG00000139636	55716	LMBR1L	-0.341984	3.12761	0.00596159	0.0645551
ENSG00000165501	122769	LRR1	0.372494	0.731935	0.0059708	0.0646013
ENSG00000108771	79132	DHX58	-0.470244	1.70286	0.00599867	0.0647956
ENSG00000155229	64210	MMS19	-0.261909	3.1877	0.00599499	0.0647956
ENSG00000177646	28976	ACAD9	0.245006	3.95483	0.00604477	0.0652396
ENSG00000197302	124411	KRBOX5	-0.310437	1.58864	0.00607266	0.0654865
ENSG00000123983	2181	ACSL3	-0.474918	3.04157	0.00612945	0.0660444
ENSG00000104517	51366	UBR5	-0.298386	3.35246	0.00615136	0.066226
ENSG00000100403	23264	ZC3H7B	-0.301893	3.15943	0.00617636	0.0663912
ENSG00000103489	64131	XYLT1	-0.56679	1.61727	0.00618703	0.0663912
ENSG00000168061	29901	SAC3D1	0.373376	1.25754	0.00618202	0.0663912
ENSG00000223345	337875	H2BP1	0.450063	2.81275	0.00618217	0.0663912
ENSG00000136718	92856	IMP4	-0.273044	3.4739	0.00619489	0.066421
ENSG00000184182	140739	UBE2F	-0.314813	2.39888	0.0062405	0.0668551
ENSG00000159200	1827	RCAN1	-0.497414	2.09046	0.00625067	0.0668668
ENSG00000263072	NA	NA	-0.419642	2.04773	0.00625181	0.0668668
ENSG00000130304	376497	SLC27A1	-0.490027	1.94988	0.00627529	0.0670629
ENSG00000105523	54854	FAM83E	0.957202	1.65198	0.00633677	0.0676095
ENSG00000186106	157567	ANKRD46	-0.350877	1.77469	0.00633621	0.0676095
ENSG00000070214	23446	SLC44A1	0.372628	2.31639	0.00634804	0.0676193
ENSG00000253719	552889	ATXN7L3B	-0.404644	3.26749	0.00634654	0.0676193
ENSG00000008256	9265	CYTH3	-0.456038	2.29443	0.00639008	0.0680117
ENSG00000158201	171586	ABHD3	0.38568	1.96142	0.00639784	0.0680389
ENSG00000065000	8943	AP3D1	-0.283408	3.61063	0.00641842	0.0682023
ENSG00000169515	83987	CCDC8	-0.860635	1.06402	0.00642783	0.0682467
ENSG00000152443	284309	ZNF776	-0.510811	2.30855	0.00643691	0.0682877
ENSG00000143033	22823	MTF2	0.315983	2.58083	0.00646451	0.0684693
ENSG00000166272	54838	WBP1L	-0.296627	2.51417	0.00646182	0.0684693
ENSG00000166272	102724307	CYP17A1-AS1	-0.296627	2.51417	0.00646182	0.0684693
ENSG00000119314	9991	PTBP3	0.333565	3.28438	0.0064816	0.0685947
ENSG00000082397	23136	EPB41L3	-0.720196	2.30374	0.00648983	0.0686263
ENSG00000113522	10111	RAD50	-0.316288	3.02762	0.00650368	0.0687172
ENSG00000114790	26084	ARHGEF26	0.528896	1.45991	0.00653354	0.0689247
ENSG00000153291	9481	SLC25A27	-0.66421	1.97463	0.00653387	0.0689247
ENSG00000183444	389537	OR7E38P	-0.331295	2.06903	0.00655704	0.0691133
ENSG00000163655	8833	GMPS	0.383228	2.90381	0.00657098	0.0692044
ENSG00000100271	25809	TTLL1	-0.395007	0.723041	0.00659781	0.0694311
ENSG00000188706	51114	ZDHHC9	-0.378483	2.23446	0.00663065	0.0697205
ENSG00000255026	NA	NA	1.08742	2.01369	0.00664487	0.0698138
ENSG00000147130	9203	ZMYM3	-0.355579	2.05809	0.00666752	0.0699955
ENSG00000154262	23460	ABCA6	-0.775507	0.933672	0.00669772	0.0702562
ENSG00000163362	55765	INAVA	0.889949	2.60604	0.00670547	0.0702811
ENSG00000120129	1843	DUSP1	0.679855	2.73192	0.00671421	0.0703163
ENSG00000244687	7335	UBE2V1	-0.314079	4.0397	0.00672856	0.0704102
ENSG00000087299	79944	L2HGDH	0.332451	1.27168	0.00674825	0.0704915
ENSG00000108055	9126	SMC3	0.330029	2.47462	0.00675252	0.0704915
ENSG00000125347	3659	IRF1	0.681228	3.53604	0.0067448	0.0704915
ENSG00000104626	90459	ERI1	0.408673	1.97886	0.00678021	0.070551
ENSG00000140545	4240	MFGE8	-0.635934	3.84421	0.00677323	0.070551
ENSG00000165526	84881	RPUSD4	-0.305236	2.20697	0.00678521	0.070551
ENSG00000185686	23532	PRAME	-1.15707	1.21991	0.00678259	0.070551
ENSG00000188735	144404	TMEM120B	-0.36066	1.84535	0.00678475	0.070551
ENSG00000162521	5928	RBBP4	0.386571	4.7945	0.0067944	0.0705905
ENSG00000141646	4089	SMAD4	0.354849	3.60389	0.00680217	0.070615
ENSG00000153113	831	CAST	0.415076	4.84366	0.00681715	0.0707144
ENSG00000130748	54958	TMEM160	0.468476	1.73214	0.00682303	0.0707193
ENSG00000267100	147727	ILF3-DT	-0.343102	1.61296	0.00683455	0.0707825
ENSG00000144848	64422	ATG3	0.288396	3.12452	0.00684161	0.0707996
ENSG00000105427	84518	CNFN	1.14181	2.06759	0.00686658	0.0710018
ENSG00000136379	58489	ABHD17C	0.532681	1.90927	0.00689619	0.0712516
ENSG00000189136	388165	UBE2Q2P1	-0.513851	1.41444	0.0069301	0.0715037
ENSG00000259318	NA	NA	-0.469301	1.39232	0.00693153	0.0715037
ENSG00000151718	80014	WWC2	-0.482428	1.98365	0.00694577	0.071594
ENSG00000120656	6883	TAF12	0.3354	2.0953	0.00695346	0.0716168
ENSG00000239665	NA	NA	-0.442402	2.31171	0.00696347	0.0716634
ENSG00000234648	NA	NA	-0.495858	5.41841	0.00700749	0.0720597
ENSG00000121578	8702	B4GALT4	0.420397	2.37902	0.00702911	0.0722252
ENSG00000182107	161291	TMEM30B	0.610517	2.22824	0.00704871	0.0723698
ENSG00000102763	23078	VWA8	-0.32784	1.70061	0.00708019	0.0725789
ENSG00000155729	130535	KCTD18	-0.299474	1.39242	0.00707711	0.0725789
ENSG00000236972	NA	NA	1.36827	2.46687	0.00708933	0.0726156
ENSG00000105699	51599	LSR	0.481976	4.62907	0.00710259	0.0726945
ENSG00000221968	3995	FADS3	-0.581179	2.00387	0.00711185	0.0727323
ENSG00000157593	347734	SLC35B2	-0.355651	2.45496	0.00715461	0.0731124
ENSG00000249014	NA	NA	0.578276	0.98021	0.00720262	0.0735455
ENSG00000230590	100302692	FTX	-0.289311	3.68382	0.00721709	0.0736357
ENSG00000136636	51133	KCTD3	0.355591	2.59196	0.00724243	0.0737809
ENSG00000157224	9069	CLDN12	-0.351398	2.44045	0.00724261	0.0737809
ENSG00000109756	9693	RAPGEF2	-0.335726	2.59514	0.00724879	0.0737864
ENSG00000261485	NA	NA	-0.395336	0.568815	0.00725754	0.0738179
ENSG00000235552	645387	RPL6P27	-0.383592	3.78674	0.00730239	0.0742164
ENSG00000183111	389337	ARHGEF37	-0.658291	1.87064	0.00733876	0.074528
ENSG00000152944	9412	MED21	0.291838	2.08644	0.00736612	0.0747478
ENSG00000146054	81786	TRIM7	0.749524	0.903137	0.00737515	0.0747814
ENSG00000167767	144501	KRT80	0.927703	1.85435	0.00742557	0.0751274
ENSG00000202363	6044	SNORA62	-0.677275	4.2345	0.00741684	0.0751274
ENSG00000204388	3304	HSPA1B	0.575037	4.69672	0.00742652	0.0751274
ENSG00000125835	6628	SNRPB	0.412408	4.45252	0.00743542	0.0751593
ENSG00000115840	8604	SLC25A12	-0.342149	1.55532	0.00744285	0.0751762
ENSG00000145934	57451	TENM2	-1.43235	1.91021	0.00745737	0.0752622
ENSG00000188313	5359	PLSCR1	0.480505	3.47214	0.00746288	0.0752622
ENSG00000108963	1801	DPH1	-0.43838	2.94856	0.00747122	0.0752883
ENSG00000131943	83636	C19orf12	-0.383221	1.46686	0.00749775	0.0754974
ENSG00000205581	3150	HMGN1	0.362471	5.15793	0.00751138	0.0755764
ENSG00000110811	10536	P3H3	-0.567047	1.56269	0.00753955	0.0757734
ENSG00000111341	4256	MGP	-1.35952	4.46517	0.00754255	0.0757734
ENSG00000130733	78992	YIPF2	-0.31387	3.19117	0.00756249	0.0757988
ENSG00000142273	23624	CBLC	0.791466	2.41957	0.0075575	0.0757988
ENSG00000209480	116938	SNORD83B	-0.747972	1.59331	0.00755213	0.0757988
ENSG00000070614	3340	NDST1	-0.373621	3.58665	0.00757996	0.075824
ENSG00000154832	30827	CXXC1	0.328658	3.36947	0.00757305	0.075824
ENSG00000186312	340591	CA5BP1	0.349777	2.47666	0.0075824	0.075824
ENSG00000142178	150094	SIK1	0.761851	2.9182	0.00759207	0.0758626
ENSG00000048342	57545	CC2D2A	-0.449463	1.25063	0.00761333	0.0759761
ENSG00000128973	54982	CLN6	0.314228	3.05436	0.00762925	0.0759761
ENSG00000130985	7317	UBA1	0.263987	4.78346	0.00763249	0.0759761
ENSG00000138375	50485	SMARCAL1	-0.298642	2.04963	0.00762348	0.0759761
ENSG00000253276	168455	CCDC71L	-0.44404	1.0506	0.00762886	0.0759761
ENSG00000184702	5413	SEPTIN5	-0.627341	2.18094	0.00764275	0.0760203
ENSG00000166974	10982	MAPRE2	-0.47699	2.08325	0.00766264	0.0761603
ENSG00000143067	90874	ZNF697	-0.431213	0.8021	0.00768462	0.0763207
ENSG00000159714	29800	ZDHHC1	-0.458803	1.2494	0.00769475	0.0763633
ENSG00000119541	9525	VPS4B	0.308463	2.98806	0.00771184	0.0764748
ENSG00000208892	677829	SNORA49	-0.597955	5.82403	0.00774345	0.07673
ENSG00000164687	2171	FABP5	1.50957	4.49304	0.00775232	0.0767597
ENSG00000115760	57448	BIRC6	-0.217842	3.71422	0.00779986	0.0768496
ENSG00000130762	27237	ARHGEF16	0.586741	2.01485	0.00779834	0.0768496
ENSG00000134757	1830	DSG3	1.54994	2.17992	0.00779906	0.0768496
ENSG00000149547	9538	EI24	-0.341206	3.15523	0.0077697	0.0768496
ENSG00000159579	89970	RSPRY1	-0.296533	2.82436	0.00778527	0.0768496
ENSG00000176148	55346	TCP11L1	0.417438	2.06922	0.00780406	0.0768496
ENSG00000187243	81557	MAGED4B	-0.700531	1.17114	0.00780844	0.0768496
ENSG00000257179	NA	NA	0.449859	1.42414	0.00779718	0.0768496
ENSG00000033327	9846	GAB2	-0.521311	1.76098	0.00783563	0.0770013
ENSG00000181666	284459	ZNF875	-0.386447	3.2191	0.00783201	0.0770013
ENSG00000170734	5429	POLH	0.356149	1.55015	0.00787171	0.0772977
ENSG00000100376	55007	FAM118A	-0.535189	3.75121	0.00789948	0.0773402
ENSG00000116962	4811	NID1	-0.624483	2.74173	0.00789548	0.0773402
ENSG00000140650	5373	PMM2	-0.259405	3.08601	0.00789971	0.0773402
ENSG00000140650	100130283	LOC100130283	-0.259405	3.08601	0.00789971	0.0773402
ENSG00000163041	3020	H3-3A	0.487824	5.49654	0.00789906	0.0773402
ENSG00000198833	51465	UBE2J1	-0.27664	2.18644	0.00797239	0.0779934
ENSG00000165568	83592	AKR1E2	0.653859	1.39007	0.00798813	0.078053
ENSG00000196295	NA	NA	-0.371597	3.9555	0.00799043	0.078053
ENSG00000259630	NA	NA	0.649228	1.00084	0.00801581	0.0782425
ENSG00000115020	200576	PIKFYVE	-0.301401	2.03998	0.00806081	0.0784964
ENSG00000144320	80856	LNPK	0.315589	2.02658	0.00806052	0.0784964
ENSG00000149541	26229	B3GAT3	-0.314724	2.42374	0.00806585	0.0784964
ENSG00000270019	NA	NA	-0.337483	0.84592	0.00806023	0.0784964
ENSG00000129521	112399	EGLN3	0.787841	2.96317	0.00809354	0.0787072
ENSG00000130713	23404	EXOSC2	0.304469	2.38965	0.00813282	0.0790304
ENSG00000146426	26230	TIAM2	-0.473456	0.984141	0.00815546	0.0791699
ENSG00000169032	5604	MAP2K1	0.320385	3.17649	0.00815928	0.0791699
ENSG00000156535	135228	CD109	0.722998	1.54831	0.00817008	0.0792158
ENSG00000144674	2803	GOLGA4	-0.312185	3.67325	0.008198	0.07931
ENSG00000232527	100996732	LINC02802	-0.567273	1.55087	0.00819485	0.07931
ENSG00000232527	107985200	LOC107985200	-0.567273	1.55087	0.00819485	0.07931
ENSG00000236537	NA	NA	-0.386782	2.55812	0.00819468	0.07931
ENSG00000272168	NA	NA	-0.787525	1.22846	0.00826128	0.0798631
ENSG00000099904	29801	ZDHHC8	-0.439295	3.09911	0.00831871	0.0803589
ENSG00000140400	4123	MAN2C1	-0.333261	5.21476	0.00832586	0.0803685
ENSG00000157353	197258	FCSK	-0.355382	2.04849	0.00834966	0.0805388
ENSG00000144063	7851	MALL	0.855537	2.17678	0.00837266	0.0806416
ENSG00000178096	51027	BOLA1	0.287448	2.05619	0.00836748	0.0806416
ENSG00000086065	51510	CHMP5	0.346792	2.61628	0.00842281	0.0810134
ENSG00000244486	91179	SCARF2	-0.48876	1.11354	0.00842366	0.0810134
ENSG00000160753	23623	RUSC1	0.470264	3.21342	0.00844913	0.0811986
ENSG00000135736	92922	CCDC102A	-0.423749	0.670541	0.00848707	0.0814443
ENSG00000145029	84276	NICN1	-0.395428	1.94697	0.00848936	0.0814443
ENSG00000164176	10085	EDIL3	-0.728366	1.124	0.00849339	0.0814443
ENSG00000171223	3726	JUNB	0.62613	4.86251	0.00851241	0.0815668
ENSG00000196312	84278	MFSD14C	0.293794	2.97718	0.00852466	0.0815819
ENSG00000196696	283970	PDXDC2P-NPIPB14P	-0.454266	2.96501	0.00852646	0.0815819
ENSG00000149218	23052	ENDOD1	-0.497494	1.90046	0.00853922	0.0816442
ENSG00000070018	4040	LRP6	-0.449287	2.92054	0.00856812	0.0817444
ENSG00000166140	84936	ZFYVE19	0.341659	2.65732	0.00857316	0.0817444
ENSG00000181222	5430	POLR2A	0.314709	4.40008	0.00857146	0.0817444
ENSG00000225663	348262	MCRIP1	-0.334867	2.63503	0.00858097	0.0817444
ENSG00000244754	10443	N4BP2L2	-0.358449	4.10395	0.00857657	0.0817444
ENSG00000144959	57552	NCEH1	0.616172	1.1153	0.008608	0.0819421
ENSG00000119471	84263	HSDL2	0.378548	2.01655	0.00866302	0.0824059
ENSG00000088035	29929	ALG6	0.344428	1.25218	0.00867641	0.0824732
ENSG00000162385	4116	MAGOH	0.46593	2.78969	0.00868817	0.082525
ENSG00000175768	401505	TOMM5	0.355557	3.41174	0.00876687	0.083212
ENSG00000205076	3963	LGALS7	1.48663	1.87544	0.00879295	0.0833991
ENSG00000205076	653499	LGALS7B	1.48663	1.87544	0.00879295	0.0833991
ENSG00000205356	25851	TECPR1	-0.385316	2.12147	0.00880428	0.083446
ENSG00000151445	63894	VIPAS39	-0.267735	1.69673	0.00883403	0.0836673
ENSG00000188765	NA	NA	0.601629	2.3722	0.00890459	0.0842744
ENSG00000136051	23325	WASHC4	-0.259107	2.84432	0.00892517	0.0843418
ENSG00000179101	NA	NA	0.350226	1.61921	0.00892692	0.0843418
ENSG00000230724	NA	NA	-0.39954	2.31851	0.00893107	0.0843418
ENSG00000169122	90362	FAM110B	-0.631849	1.03677	0.00895733	0.0845287
ENSG00000180573	8334	H2AC6	0.447874	6.12053	0.00898249	0.0846439
ENSG00000188971	NA	NA	-0.296482	1.85252	0.00897829	0.0846439
ENSG00000137970	653702	RPL7P9	-0.536316	3.41934	0.00898998	0.0846535
ENSG00000124486	8239	USP9X	0.289354	3.29306	0.00905152	0.0851716
ENSG00000121039	157506	RDH10	0.698808	2.65392	0.00909704	0.0855384
ENSG00000179051	55920	RCC2	0.288898	4.47357	0.00914262	0.0859051
ENSG00000175745	7025	NR2F1	-0.63701	1.06598	0.00916822	0.0860358
ENSG00000181885	1366	CLDN7	0.754055	3.64044	0.00916969	0.0860358
ENSG00000069974	5873	RAB27A	0.391151	1.67865	0.00918568	0.0860857
ENSG00000236060	NA	NA	0.873699	3.29922	0.00918819	0.0860857
ENSG00000213337	51239	ANKRD39	-0.33159	1.93214	0.00921061	0.086234
ENSG00000130340	51429	SNX9	-0.315109	2.30722	0.00925311	0.0863703
ENSG00000137857	53905	DUOX1	0.895659	2.61092	0.00925257	0.0863703
ENSG00000153487	3621	ING1	0.333205	2.05775	0.00925821	0.0863703
ENSG00000164125	51313	GASK1B	-0.605148	1.69177	0.00925327	0.0863703
ENSG00000244625	NA	NA	-0.499148	1.50256	0.00925336	0.0863703
ENSG00000100281	10042	HMGXB4	0.27463	2.53181	0.00927129	0.0864306
ENSG00000111653	51147	ING4	-0.263367	3.00245	0.00930186	0.0865921
ENSG00000235423	NA	NA	-0.471628	0.883415	0.00929839	0.0865921
ENSG00000080823	5891	MOK	-0.504834	2.64449	0.00931869	0.0866114
ENSG00000147100	6567	SLC16A2	-0.606745	1.01114	0.00931078	0.0866114
ENSG00000189171	6284	S100A13	0.449415	3.4982	0.00932382	0.0866114
ENSG00000129625	7905	REEP5	-0.374401	3.27537	0.00933723	0.0866744
ENSG00000163611	152185	SPICE1	0.303055	2.91644	0.00934405	0.0866761
ENSG00000138107	10121	ACTR1A	-0.199474	3.09652	0.00935206	0.086689
ENSG00000090661	79603	CERS4	-0.764929	2.9879	0.00935916	0.0866933
ENSG00000130787	9026	HIP1R	-0.504909	3.08493	0.00941117	0.0871133
ENSG00000140451	80119	PIF1	0.564178	1.26551	0.0094515	0.0874247
ENSG00000133131	79710	MORC4	0.430184	1.72555	0.00946325	0.0874715
ENSG00000161551	84765	ZNF577	-0.544486	1.81957	0.00947462	0.0875147
ENSG00000138639	83478	ARHGAP24	0.562876	1.56353	0.0095135	0.0878118
ENSG00000175707	126695	KDF1	0.43775	1.39252	0.00952547	0.0878602
ENSG00000102710	55578	SUPT20H	-0.283653	2.70715	0.00953748	0.0878855
ENSG00000127022	821	CANX	-0.339753	5.68034	0.00954167	0.0878855
ENSG00000115568	7701	ZNF142	-0.294748	2.38002	0.00956802	0.0880662
ENSG00000143669	1130	LYST	-0.549205	2.50194	0.00958653	0.0881125
ENSG00000148143	58499	ZNF462	-0.640528	2.49823	0.00958564	0.0881125
ENSG00000103528	51760	SYT17	0.707061	1.57761	0.00959424	0.0881214
ENSG00000116641	85440	DOCK7	-0.379014	1.98886	0.00961031	0.088207
ENSG00000073350	3993	LLGL2	0.559232	3.6451	0.00964857	0.088372
ENSG00000168476	80346	REEP4	0.546566	2.68243	0.00964188	0.088372
ENSG00000213326	644315	RPS7P11	-0.492743	1.94771	0.00963882	0.088372
ENSG00000240303	84129	ACAD11	-0.455153	2.36233	0.00967354	0.0885387
ENSG00000114933	54891	INO80D	-0.263664	2.05965	0.00969363	0.0885912
ENSG00000197958	6136	RPL12	-0.504083	7.96411	0.00968948	0.0885912
ENSG00000214331	283922	PDPR2P	-0.316519	3.06513	0.00969962	0.0885912
ENSG00000163995	84448	ABLIM2	0.640135	1.15712	0.00971698	0.0886581
ENSG00000178719	2907	GRINA	-0.485899	3.99086	0.00972051	0.0886581
ENSG00000148843	22984	PDCD11	-0.309395	2.53478	0.00974149	0.0886639
ENSG00000166979	59271	EVA1C	0.560125	1.82491	0.00973212	0.0886639
ENSG00000189159	51155	JPT1	0.533578	5.26712	0.00973999	0.0886639
ENSG00000131171	6451	SH3BGRL	-0.483084	2.70236	0.00980371	0.0891009
ENSG00000136444	55316	RSAD1	-0.32715	1.97008	0.00980207	0.0891009
ENSG00000160191	5152	PDE9A	-0.77873	0.9172	0.00981456	0.0891009
ENSG00000165169	6990	DYNLT3	0.448119	1.80161	0.00982172	0.0891009
ENSG00000197619	284370	ZNF615	-0.45252	0.830538	0.0098236	0.0891009
ENSG00000272140	NA	NA	-0.392199	0.750887	0.00984053	0.0891926
ENSG00000119636	80127	BBOF1	-0.417209	0.773898	0.00986285	0.0893329
ENSG00000070540	55062	WIPI1	-0.393076	2.73857	0.00988397	0.0894622
ENSG00000152926	51351	ZNF117	-0.651859	1.72294	0.0099254	0.089713
ENSG00000152926	109504726	ERV3-1-ZNF117	-0.651859	1.72294	0.0099254	0.089713
ENSG00000261879	100130950	ZNF594-DT	-0.426781	0.655235	0.00992299	0.089713
ENSG00000067445	7216	TRO	-0.653797	1.42273	0.00994712	0.0897851
ENSG00000214389	644972	RPS3AP26	-0.48645	3.6568	0.00994622	0.0897851
ENSG00000139618	675	BRCA2	0.423661	0.93429	0.00996179	0.0897935
ENSG00000247137	100506282	ANKRD42-DT	-0.387962	0.683926	0.00995789	0.0897935
ENSG00000184787	7327	UBE2G2	-0.229883	3.91737	0.00997509	0.0898514
ENSG00000272831	NA	NA	-0.42703	1.36474	0.00999332	0.0899536
ENSG00000197956	6277	S100A6	0.777907	6.44356	0.0100392	0.0903042
ENSG00000100413	171568	POLR3H	-0.334177	2.51424	0.0101017	0.0906678
ENSG00000126254	79171	RBM42	0.292155	3.28876	0.0101073	0.0906678
ENSG00000134853	5156	PDGFRA	-0.727392	1.57145	0.0100994	0.0906678
ENSG00000160360	26086	GPSM1	-0.585825	1.50739	0.0101012	0.0906678
ENSG00000074621	9187	SLC24A1	-0.329534	1.86997	0.0101461	0.0909531
ENSG00000004961	3052	HCCS	0.339281	1.95271	0.0101798	0.09113
ENSG00000096384	3326	HSP90AB1	-0.409156	6.50607	0.0101777	0.09113
ENSG00000272005	NA	NA	-0.460892	0.749147	0.0102011	0.0912586
ENSG00000167778	84926	SPRYD3	-0.282187	2.25735	0.0102128	0.0913006
ENSG00000134330	285148	IAH1	0.304199	2.36059	0.0102352	0.0914319
ENSG00000152242	147339	C18orf25	0.342606	2.07226	0.0102415	0.0914319
ENSG00000137502	27314	RAB30	-0.408206	0.914138	0.0103501	0.0922129
ENSG00000146576	79034	INTS15	-0.308642	2.58566	0.0103449	0.0922129
ENSG00000150764	85458	DIXDC1	-0.464756	1.30813	0.0103361	0.0922129
ENSG00000166848	54386	TERF2IP	-0.258365	2.84728	0.0103854	0.0923609
ENSG00000166848	105371348	LOC105371348	-0.258365	2.84728	0.0103854	0.0923609
ENSG00000244627	NA	NA	-0.414309	1.92087	0.010378	0.0923609
ENSG00000266910	NA	NA	-0.319686	1.27362	0.0103879	0.0923609
ENSG00000144524	64708	COPS7B	-0.219494	3.17381	0.0103975	0.0923832
ENSG00000116161	27101	CACYBP	0.373247	3.58414	0.0104193	0.0925137
ENSG00000147050	7403	KDM6A	0.334905	2.32279	0.0104699	0.0929002
ENSG00000128016	7538	ZFP36	0.70138	3.8594	0.0105035	0.0930924
ENSG00000247240	440288	UBL7-DT	0.41275	1.41914	0.0105058	0.0930924
ENSG00000240122	NA	NA	1.14729	1.82928	0.0105179	0.0931364
ENSG00000136098	4752	NEK3	-0.416819	1.18935	0.0105316	0.0931944
ENSG00000171681	55729	ATF7IP	-0.331551	3.60492	0.0105725	0.0934927
ENSG00000204623	80862	ZNRD1ASP	-0.33624	0.761785	0.0105857	0.0935464
ENSG00000188177	376940	ZC3H6	-0.410828	1.39573	0.010604	0.0936445
ENSG00000150636	79839	CCDC102B	-0.563291	1.78857	0.0106194	0.0937171
ENSG00000119812	25940	FAM98A	-0.313534	2.76593	0.0106778	0.0941632
ENSG00000119812	105374454	RASGRP3-AS1	-0.313534	2.76593	0.0106778	0.0941632
ENSG00000121104	81558	FAM117A	-0.489405	1.83823	0.0106843	0.0941632
ENSG00000151498	27034	ACAD8	-0.321254	1.81804	0.0107082	0.0943097
ENSG00000229659	100131526	RPL26P6	-0.41095	0.803658	0.0107158	0.0943139
ENSG00000273319	NA	NA	-0.414805	1.6307	0.0107291	0.0943672
ENSG00000112210	51715	RAB23	0.36521	1.06958	0.0107462	0.0944536
ENSG00000099999	200312	RNF215	-0.408924	1.95607	0.0108112	0.0949615
ENSG00000184983	4700	NDUFA6	0.453207	2.66749	0.010821	0.0949831
ENSG00000107560	22841	RAB11FIP2	-0.333801	1.48537	0.0108379	0.0950229
ENSG00000113460	55299	BRIX1	0.310822	2.24028	0.01084	0.0950229
ENSG00000214826	NA	NA	0.470319	1.69535	0.0108952	0.0954429
ENSG00000264743	503645	DPRXP4	-0.343785	0.561992	0.0109199	0.0955952
ENSG00000221944	200765	TIGD1	-0.347521	1.08845	0.0109398	0.0957053
ENSG00000164323	57587	CFAP97	-0.275251	2.37535	0.0109755	0.0958889
ENSG00000196950	57181	SLC39A10	-0.356635	2.29523	0.0109698	0.0958889
ENSG00000224032	NA	NA	-0.481804	2.46128	0.0109892	0.0959446
ENSG00000147123	54539	NDUFB11	0.411942	3.01437	0.0110146	0.0961019
ENSG00000117480	2166	FAAH	-0.562229	1.78503	0.0110552	0.0963918
ENSG00000226752	253039	CUTALP	-0.384047	1.71857	0.0111363	0.0970344
ENSG00000157992	200634	KRTCAP3	0.528705	2.28159	0.0111775	0.0973287
ENSG00000063587	10838	ZNF275	-0.412021	0.995056	0.0111861	0.0973386
ENSG00000063587	105373378	LOC105373378	-0.412021	0.995056	0.0111861	0.0973386
ENSG00000091640	9552	SPAG7	-0.250779	2.82927	0.0112408	0.0977497
ENSG00000172167	27085	MTBP	0.355986	1.44018	0.0112678	0.0978306
ENSG00000183763	10293	TRAIP	0.373048	0.98128	0.0112726	0.0978306
ENSG00000224078	NA	NA	-0.808294	2.47916	0.0112695	0.0978306
ENSG00000081692	65094	JMJD4	-0.39991	2.01002	0.0112973	0.0978501
ENSG00000100558	26499	PLEK2	0.613307	1.63464	0.0112953	0.0978501
ENSG00000154545	728239	MAGED4	-0.625101	0.854488	0.0112873	0.0978501
ENSG00000177096	150368	PHETA2	0.37662	1.18156	0.0113073	0.0978718
ENSG00000134222	84722	PSRC1	0.401902	1.36378	0.0113219	0.0979335
ENSG00000189007	134637	ADAT2	-0.391523	1.14811	0.011345	0.0980035
ENSG00000215067	100506713	ALOX12-AS1	-0.367766	0.993289	0.011338	0.0980035
ENSG00000135473	9924	PAN2	-0.312217	3.35323	0.0113799	0.0980347
ENSG00000159208	148523	CIART	0.559347	1.10573	0.0113861	0.0980347
ENSG00000165704	3251	HPRT1	0.38746	2.21015	0.0113728	0.0980347
ENSG00000239264	81567	TXNDC5	-0.40406	3.83384	0.0113815	0.0980347
ENSG00000244560	155060	LOC155060	-0.542815	1.422	0.0113755	0.0980347
ENSG00000165195	5277	PIGA	0.353969	1.00672	0.0114007	0.0980956
ENSG00000099256	56952	PRTFDC1	0.522874	0.723142	0.0114165	0.0981354
ENSG00000142867	8915	BCL10	0.288133	1.74933	0.0114203	0.0981354
ENSG00000033867	9497	SLC4A7	-0.366943	2.0412	0.0114372	0.0982158
ENSG00000135111	6926	TBX3	-0.65364	1.52545	0.0114973	0.0986673
ENSG00000124207	1434	CSE1L	0.378612	2.89834	0.0115549	0.0990964
ENSG00000184347	6586	SLIT3	-0.694774	1.56296	0.0115947	0.0993719
ENSG00000167384	7733	ZNF180	0.355938	0.775717	0.0116095	0.0994341
ENSG00000149418	6768	ST14	0.534715	3.83244	0.0116475	0.0996941
ENSG00000182568	6304	SATB1	-0.480715	1.83064	0.0116625	0.0997572
ENSG00000126749	10436	EMG1	-0.258583	2.77827	0.0116809	0.0998489
ENSG00000137077	6366	CCL21	-0.851966	1.22062	0.0117066	0.100003
ENSG00000166348	159195	USP54	-0.46357	2.80417	0.0117323	0.100158
ENSG00000166900	6809	STX3	-0.443441	2.35331	0.0117668	0.100387
ENSG00000156381	122416	ANKRD9	0.561468	1.10155	0.0117902	0.100521
ENSG00000005889	7543	ZFX	0.30143	2.41731	0.0118086	0.100612
ENSG00000215105	NA	NA	-0.488245	0.918895	0.0118308	0.100735
ENSG00000178974	55030	FBXO34	0.286896	1.93394	0.0118526	0.100855
ENSG00000183604	595101	SMG1P5	-0.302219	2.3082	0.0118771	0.100998
ENSG00000004777	115703	ARHGAP33	0.579465	2.1511	0.0119063	0.101115
ENSG00000267493	148046	CIRBP-AS1	-0.407022	1.76544	0.0119033	0.101115
ENSG00000112584	84498	FAM120B	-0.302581	2.31332	0.0119633	0.101501
ENSG00000185252	7625	ZNF74	-0.334926	1.03293	0.0119674	0.101501
ENSG00000214046	79086	SMIM7	-0.250405	3.02712	0.0119845	0.101581
ENSG00000165802	26012	NSMF	-0.409277	2.37871	0.0119966	0.101617
ENSG00000104419	10397	NDRG1	0.978201	6.99661	0.0120133	0.101693
ENSG00000197008	7697	ZNF138	-0.488631	1.34803	0.012031	0.101777
ENSG00000042062	140876	RIPOR3	-0.576452	1.0849	0.0120496	0.101868
ENSG00000167644	64073	C19orf33	1.34204	3.53956	0.0120665	0.101946
ENSG00000072310	6720	SREBF1	0.599947	4.72667	0.0121423	0.102435
ENSG00000090863	2734	GLG1	-0.287215	3.76364	0.0121545	0.102435
ENSG00000143341	83872	HMCN1	-0.630523	0.775282	0.0121715	0.102435
ENSG00000174579	55167	MSL2	0.29091	2.22504	0.0121695	0.102435
ENSG00000185347	283643	TEDC1	0.434961	1.53265	0.0121361	0.102435
ENSG00000214485	6174	RPL7P1	-0.46555	3.29136	0.0121662	0.102435
ENSG00000241429	646612	EEF1A1P25	-0.441466	1.60191	0.0121916	0.102538
ENSG00000105341	55101	DMAC2	0.237603	2.46903	0.0122546	0.102935
ENSG00000119318	5887	RAD23B	0.279607	3.97955	0.0122502	0.102935
ENSG00000233476	NA	NA	-0.433616	5.41972	0.0122832	0.103109
ENSG00000071242	6196	RPS6KA2	-0.520522	1.66525	0.0122918	0.103115
ENSG00000146828	56996	SLC12A9	-0.354185	2.73084	0.0123023	0.103137
ENSG00000230629	653658	RPS23P8	-0.488119	3.74297	0.0123161	0.103187
ENSG00000103429	51283	BFAR	-0.221469	2.829	0.0123507	0.103242
ENSG00000106012	23288	IQCE	-0.388088	2.18651	0.0123542	0.103242
ENSG00000198920	9851	KIAA0753	-0.344642	1.8452	0.012349	0.103242
ENSG00000199293	619505	SNORA21	-0.616426	4.13383	0.0123449	0.103242
ENSG00000145348	93627	TBCK	-0.322124	2.21861	0.0124005	0.103562
ENSG00000108384	5889	RAD51C	0.357612	2.30312	0.0124169	0.103633
ENSG00000125775	27111	SDCBP2	0.810945	1.4191	0.012431	0.103684
ENSG00000117318	3399	ID3	0.59085	3.35086	0.0124543	0.103812
ENSG00000236124	NA	NA	0.633296	1.18391	0.0125073	0.104188
ENSG00000133121	90627	STARD13	-0.461413	1.4924	0.0125442	0.104428
ENSG00000137486	408	ARRB1	-0.478883	2.05853	0.0125609	0.104463
ENSG00000187678	81848	SPRY4	-0.549734	1.62622	0.0125643	0.104463
ENSG00000177853	9849	ZNF518A	-0.413719	1.70038	0.0125772	0.104504
ENSG00000155893	92370	PXYLP1	0.341017	1.37812	0.0125874	0.104521
ENSG00000189241	7259	TSPYL1	-0.263596	3.42901	0.0126223	0.104745
ENSG00000047849	4134	MAP4	-0.277272	4.33195	0.0127086	0.105264
ENSG00000175061	125144	SNHG29	-0.585988	6.17042	0.0126974	0.105264
ENSG00000176438	161176	SYNE3	-0.51402	1.01446	0.012709	0.105264
ENSG00000135723	29109	FHOD1	-0.384	2.71609	0.0127288	0.105297
ENSG00000164978	318	NUDT2	0.32776	1.33886	0.0127291	0.105297
ENSG00000075188	79023	NUP37	0.340195	1.48012	0.0127478	0.105385
ENSG00000136261	28969	BZW2	-0.402928	2.55345	0.0127779	0.105567
ENSG00000183684	10189	ALYREF	0.331718	3.32134	0.0128382	0.105998
ENSG00000094916	23468	CBX5	0.429027	3.33579	0.0128896	0.106155
ENSG00000125845	650	BMP2	0.720353	0.820586	0.0128662	0.106155
ENSG00000132383	6117	RPA1	0.287455	2.71577	0.0128855	0.106155
ENSG00000181852	10193	RNF41	-0.195042	2.39755	0.0128778	0.106155
ENSG00000135341	6885	MAP3K7	-0.246862	1.90165	0.012916	0.106238
ENSG00000140025	90141	EFCAB11	0.332342	1.40244	0.0129117	0.106238
ENSG00000133424	9215	LARGE1	-0.638171	2.36595	0.0129289	0.106277
ENSG00000100629	145508	CEP128	0.379549	1.86675	0.0129594	0.106461
ENSG00000074201	1207	CLNS1A	-0.272053	3.68438	0.0129878	0.106627
ENSG00000205534	NA	NA	-0.276236	2.59707	0.0130276	0.106887
ENSG00000013619	10046	MAMLD1	-0.532065	0.714146	0.0130726	0.107189
ENSG00000104714	157697	ERICH1	-0.378839	2.77829	0.0131137	0.107307
ENSG00000143315	93183	PIGM	-0.316455	1.32682	0.0131038	0.107307
ENSG00000160145	8997	KALRN	-0.635923	2.39724	0.0131162	0.107307
ENSG00000256537	100129361	SMIM10L1	-0.448716	3.24807	0.0131198	0.107307
ENSG00000105516	1628	DBP	0.403239	1.41039	0.0131509	0.107322
ENSG00000132394	60678	EEFSEC	0.296995	2.08066	0.0131577	0.107322
ENSG00000162775	64783	RBM15	0.412219	2.68181	0.0131619	0.107322
ENSG00000197149	91561	RPS2P40	-0.538455	0.840341	0.0131628	0.107322
ENSG00000237187	441094	NR2F1-AS1	-0.517927	0.750841	0.0131316	0.107322
ENSG00000073614	5927	KDM5A	-0.228977	3.28077	0.0131721	0.107331
ENSG00000011258	54799	MBTD1	-0.29451	1.54316	0.0131942	0.107442
ENSG00000131711	4131	MAP1B	-0.667297	2.69412	0.0132499	0.107442
ENSG00000132640	22903	BTBD3	0.499419	2.12127	0.0132542	0.107442
ENSG00000150455	114609	TIRAP	-0.3706	1.45004	0.0132206	0.107442
ENSG00000151693	8853	ASAP2	0.446078	2.72536	0.0132354	0.107442
ENSG00000154874	284047	CCDC144B	-0.7981	2.08531	0.0132041	0.107442
ENSG00000168300	115294	PCMTD1	-0.381606	3.34234	0.0132199	0.107442
ENSG00000196204	441191	RNF216P1	-0.247456	2.48871	0.0132671	0.107442
ENSG00000196872	343990	CRACDL	0.628427	1.81325	0.0132679	0.107442
ENSG00000214013	2595	GANC	-0.344315	2.73271	0.0132418	0.107442
ENSG00000176476	112869	SGF29	0.26599	2.80939	0.013299	0.107627
ENSG00000135617	84279	PRADC1	0.347093	1.37025	0.0133497	0.107904
ENSG00000233276	2876	GPX1	0.431037	4.43368	0.0133476	0.107904
ENSG00000230202	NA	NA	-0.549129	3.69779	0.0133894	0.108158
ENSG00000185052	57419	SLC24A3	-0.584087	0.821074	0.0134393	0.108494
ENSG00000184381	8398	PLA2G6	-0.401484	3.48926	0.0134967	0.10889
ENSG00000188643	140576	S100A16	0.734974	4.48275	0.0135067	0.108904
ENSG00000119599	26094	DCAF4	-0.394547	2.27726	0.0135402	0.109106
ENSG00000122085	130916	MTERF4	-0.305221	2.47524	0.0135712	0.109216
ENSG00000212802	653232	RPL15P3	-0.473454	3.42773	0.0135789	0.109216
ENSG00000263426	106481051	RN7SL471P	-1.15944	2.80433	0.0135753	0.109216
ENSG00000115649	27013	CNPPD1	-0.268959	2.67218	0.0135972	0.109264
ENSG00000236850	NA	NA	-0.39327	0.600586	0.0136016	0.109264
ENSG00000080200	131544	CRYBG3	0.406165	1.52788	0.0136273	0.109304
ENSG00000095637	10580	SORBS1	-0.684514	1.84039	0.0136177	0.109304
ENSG00000258461	NA	NA	-0.532318	1.28341	0.0136316	0.109304
ENSG00000071462	114049	BUD23	-0.270001	3.41079	0.0136508	0.10939
ENSG00000185043	10519	CIB1	0.451922	3.04463	0.0136933	0.109664
ENSG00000120594	84898	PLXDC2	-0.46166	3.00113	0.013724	0.109842
ENSG00000103356	124454	EARS2	-0.368016	2.58766	0.0137503	0.109985
ENSG00000068885	57560	IFT80	0.324243	2.37492	0.013776	0.109999
ENSG00000106404	24146	CLDN15	-0.427458	0.83262	0.0137722	0.109999
ENSG00000131089	23229	ARHGEF9	-0.439827	1.62679	0.0137773	0.109999
ENSG00000100083	26088	GGA1	-0.324603	3.56933	0.0138251	0.110179
ENSG00000127837	14	AAMP	-0.238938	3.64785	0.0138198	0.110179
ENSG00000220842	729402	RPL21P16	-0.468841	3.73872	0.0138279	0.110179
ENSG00000228398	NA	NA	0.640022	1.22821	0.0138335	0.110179
ENSG00000118473	84251	SGIP1	-0.594214	1.39984	0.0138502	0.110192
ENSG00000137871	54816	ZNF280D	-0.272914	2.80505	0.0138541	0.110192
ENSG00000245680	92285	ZNF585B	-0.392144	1.26938	0.0138604	0.110192
ENSG00000231074	414777	HCG18	-0.339613	1.6058	0.0139058	0.110486
ENSG00000184619	124751	KRBA2	-0.440412	0.816776	0.0139403	0.110625
ENSG00000226471	NA	NA	-0.417055	1.83649	0.0139338	0.110625
ENSG00000021762	114879	OSBPL5	-0.515561	2.70389	0.0139743	0.110777
ENSG00000188001	285386	TPRG1	-0.545909	0.8944	0.0139763	0.110777
ENSG00000141252	55275	VPS53	-0.240984	3.03851	0.0140465	0.111266
ENSG00000131626	8500	PPFIA1	-0.505475	3.90836	0.0141142	0.111565
ENSG00000167740	124936	CYB5D2	-0.355691	1.52297	0.0141142	0.111565
ENSG00000172053	5859	QARS1	-0.269736	4.3382	0.0141185	0.111565
ENSG00000180198	1104	RCC1	0.344779	3.15055	0.0140984	0.111565
ENSG00000271122	101930085	HERPUD2-AS1	-0.3103	0.770011	0.014141	0.111675
ENSG00000118096	56912	IFT46	-0.306467	1.3458	0.0141846	0.111936
ENSG00000172893	1717	DHCR7	-0.467533	2.6451	0.0141911	0.111936
ENSG00000108468	10951	CBX1	0.360269	3.2041	0.0142349	0.112146
ENSG00000174021	2787	GNG5	0.373298	3.93364	0.0142266	0.112146
ENSG00000134996	26578	OSTF1	0.345377	2.89521	0.0142501	0.112198
ENSG00000175183	1466	CSRP2	0.611468	2.51234	0.0142686	0.112276
ENSG00000205189	65986	ZBTB10	-0.487987	1.1358	0.0142966	0.112429
ENSG00000066629	2009	EML1	-0.483895	1.21811	0.0143449	0.112741
ENSG00000122643	51251	NT5C3A	-0.321134	2.10536	0.0143734	0.112897
ENSG00000103544	57020	VPS35L	-0.397061	2.71806	0.0143872	0.112937
ENSG00000129003	54832	VPS13C	-0.34449	2.88856	0.0144717	0.113465
ENSG00000136986	79139	DERL1	-0.303646	3.171	0.0144702	0.113465
ENSG00000183155	5877	RABIF	0.294378	1.19499	0.0144938	0.11357
ENSG00000106080	55033	FKBP14	-0.321211	1.67141	0.0145503	0.113876
ENSG00000119640	97	ACYP1	0.385819	2.08307	0.0145502	0.113876
ENSG00000183054	729540	RGPD6	-0.295072	1.64224	0.014593	0.114141
ENSG00000100714	4522	MTHFD1	0.36384	3.46178	0.0146272	0.11434
ENSG00000108651	55813	UTP6	-0.201309	3.26991	0.0146913	0.114773
ENSG00000100852	394	ARHGAP5	0.344945	3.32963	0.0147761	0.115301
ENSG00000107779	657	BMPR1A	-0.347083	1.29728	0.0147766	0.115301
ENSG00000171617	8507	ENC1	-0.58226	2.39963	0.014786	0.115306
ENSG00000114698	57088	PLSCR4	0.462241	1.49141	0.0147985	0.11531
ENSG00000165533	123016	TTC8	-0.325066	1.3228	0.0148041	0.11531
ENSG00000136305	27141	CIDEB	0.519486	2.02998	0.0148273	0.115421
ENSG00000226742	440498	HSBP1L1	0.393677	2.14886	0.0148405	0.115456
ENSG00000198131	27300	ZNF544	0.329489	3.08428	0.0148638	0.115568
ENSG00000254527	106480230	ENPP7P12	-0.489217	1.04154	0.0148803	0.115627
ENSG00000184305	401145	CCSER1	-0.621402	0.921293	0.014907	0.115767
ENSG00000178149	55152	DALRD3	-0.296254	1.36598	0.0149572	0.116087
ENSG00000005100	56919	DHX33	-0.282872	1.61919	0.0149863	0.116156
ENSG00000005700	25998	IBTK	-0.275618	1.94744	0.0150016	0.116156
ENSG00000102531	22862	FNDC3A	-0.344744	2.51603	0.0149853	0.116156
ENSG00000198373	11060	WWP2	-0.436084	3.72562	0.0149984	0.116156
ENSG00000172057	94103	ORMDL3	-0.336124	3.14952	0.0150262	0.116277
ENSG00000041353	5874	RAB27B	0.769669	1.56721	0.0150531	0.116338
ENSG00000231006	100130892	RPL7P32	-0.391953	2.10342	0.0150607	0.116338
ENSG00000271204	NA	NA	-0.407357	1.25367	0.0150473	0.116338
ENSG00000111674	2026	ENO2	0.647083	3.4302	0.0150869	0.116471
ENSG00000257337	283335	TNS2-AS1	-0.451741	0.997129	0.0151697	0.117041
ENSG00000157483	4643	MYO1E	0.533404	4.4666	0.0152059	0.117251
ENSG00000164818	54919	DNAAF5	-0.271358	2.34665	0.0152273	0.117347
ENSG00000067057	5214	PFKP	0.468462	3.81605	0.0152672	0.117354
ENSG00000130520	25804	LSM4	0.331875	3.65954	0.015247	0.117354
ENSG00000139668	115825	WDFY2	-0.386906	1.92243	0.015282	0.117354
ENSG00000161013	11282	MGAT4B	-0.298567	3.9988	0.0152424	0.117354
ENSG00000184292	4070	TACSTD2	1.07081	4.50506	0.0152787	0.117354
ENSG00000206680	6083	SNORD21	-0.805301	0.925621	0.0152683	0.117354
ENSG00000132612	27183	VPS4A	-0.208816	3.49594	0.0153199	0.117576
ENSG00000167130	57171	DOLPP1	0.301274	1.45518	0.0153481	0.117723
ENSG00000106263	8662	EIF3B	-0.244911	4.52039	0.0153709	0.117829
ENSG00000196284	8464	SUPT3H	-0.364492	0.884502	0.0153951	0.117945
ENSG00000235531	100132891	MSC-AS1	-0.514784	0.780785	0.01541	0.11799
ENSG00000010030	51513	ETV7	0.615042	0.993576	0.0154573	0.118214
ENSG00000151923	7073	TIAL1	-0.234477	3.69887	0.0154571	0.118214
ENSG00000125733	9322	TRIP10	0.447957	3.84634	0.0155078	0.118461
ENSG00000173436	440574	MICOS10	0.448875	2.55145	0.0155003	0.118461
ENSG00000115694	10494	STK25	-0.278472	4.66972	0.0155231	0.118509
ENSG00000272779	NA	NA	-0.304295	1.50218	0.0155767	0.118848
ENSG00000235106	266655	BRD3OS	-0.398408	0.788283	0.0155964	0.118929
ENSG00000054965	23201	FAM168A	-0.247699	2.99666	0.0156416	0.119065
ENSG00000229119	NA	NA	-0.41154	3.40213	0.0156334	0.119065
ENSG00000233016	84973	SNHG7	-0.560374	5.44456	0.0156252	0.119065
ENSG00000234797	145767	RPS3AP6	-0.524012	3.34995	0.0156529	0.119082
ENSG00000107186	8777	MPDZ	-0.587036	1.80755	0.0156659	0.119112
ENSG00000254995	100534593	STX16-NPEPL1	-0.608488	1.33918	0.0157206	0.119458
ENSG00000092208	8487	GEMIN2	0.30578	1.30146	0.0157617	0.119701
ENSG00000204394	7407	VARS1	-0.264254	3.17925	0.0158041	0.119953
ENSG00000204194	NA	NA	-0.498132	0.590604	0.0158208	0.12001
ENSG00000140398	79661	NEIL1	-0.600479	2.2053	0.0158354	0.120052
ENSG00000182667	50863	NTM	-0.605262	2.1695	0.0158485	0.120081
ENSG00000170634	98	ACYP2	-0.228351	3.17251	0.0158678	0.120158
ENSG00000163344	10654	PMVK	0.301109	2.74089	0.0159254	0.120524
ENSG00000183826	114781	BTBD9	-0.285196	1.7427	0.0159735	0.120818
ENSG00000175573	83638	C11orf68	-0.293347	1.84768	0.0159857	0.120841
ENSG00000065308	9697	TRAM2	-0.310007	1.85305	0.0160742	0.121439
ENSG00000132002	3337	DNAJB1	0.441544	4.38032	0.0160838	0.121441
ENSG00000070770	1459	CSNK2A2	-0.225517	3.49145	0.0161372	0.121704
ENSG00000144535	129563	DIS3L2	-0.274115	2.84237	0.0161317	0.121704
ENSG00000132386	5176	SERPINF1	-0.628632	4.3657	0.0161639	0.121835
ENSG00000225259	NA	NA	-0.375264	0.691979	0.0161897	0.121959
ENSG00000095739	25805	BAMBI	-0.730198	1.09938	0.0162604	0.122299
ENSG00000127957	5387	PMS2P3	-0.273088	1.86439	0.0162531	0.122299
ENSG00000135829	1660	DHX9	0.21649	3.81721	0.0162665	0.122299
ENSG00000143164	55827	DCAF6	-0.261772	3.07881	0.0162722	0.122299
ENSG00000060749	79832	QSER1	0.365138	2.58196	0.0163006	0.122442
ENSG00000154114	219899	TBCEL	-0.331772	1.29097	0.0163229	0.122485
ENSG00000238917	652966	SNORD10	-0.665956	5.16413	0.0163251	0.122485
ENSG00000089022	8550	MAPKAPK5	-0.216047	2.80742	0.0163593	0.122672
ENSG00000136100	51028	VPS36	-0.251207	2.50474	0.0163768	0.122732
ENSG00000137274	670	BPHL	-0.355083	1.70511	0.0164025	0.122854
ENSG00000236044	NA	NA	0.885575	1.11434	0.0164248	0.122951
ENSG00000020129	23154	NCDN	-0.343752	2.17831	0.016474	0.122958
ENSG00000075336	29090	TIMM21	0.312681	1.75551	0.0164651	0.122958
ENSG00000100234	7078	TIMP3	-0.605541	3.93956	0.0165105	0.122958
ENSG00000119777	54867	TMEM214	-0.263613	3.74031	0.0164956	0.122958
ENSG00000141140	NA	NA	0.374609	4.52211	0.0164896	0.122958
ENSG00000149311	472	ATM	-0.306684	3.35003	0.0165077	0.122958
ENSG00000162139	10825	NEU3	-0.404056	1.98029	0.0164983	0.122958
ENSG00000175764	158135	TTLL11	-0.449736	0.916636	0.0164996	0.122958
ENSG00000249669	NA	NA	-0.737336	3.71296	0.0164385	0.122958
ENSG00000025796	11231	SEC63	-0.295414	3.05545	0.0165302	0.122965
ENSG00000170144	220988	HNRNPA3	0.336302	5.09098	0.0165232	0.122965
ENSG00000116001	7072	TIA1	-0.322284	4.1817	0.0165429	0.122989
ENSG00000065243	5586	PKN2	0.245068	2.94593	0.016594	0.123299
ENSG00000162733	4921	DDR2	-0.504483	1.44427	0.0166034	0.123299
ENSG00000029725	9135	RABEP1	-0.225242	2.42189	0.0166328	0.123448
ENSG00000198945	84456	L3MBTL3	-0.393381	0.988273	0.016668	0.123638
ENSG00000136169	83852	SETDB2	-0.37074	0.876958	0.0166811	0.123665
ENSG00000115275	7841	MOGS	-0.246784	2.94099	0.0167385	0.123786
ENSG00000132122	54558	SPATA6	-0.540552	1.26817	0.0167336	0.123786
ENSG00000154783	152273	FGD5	-0.521834	1.2364	0.0167392	0.123786
ENSG00000167536	147015	DHRS13	0.359169	1.02672	0.0167228	0.123786
ENSG00000198728	8861	LDB1	-0.334439	3.952	0.0167447	0.123786
ENSG00000115274	83444	INO80B	-0.289164	3.33458	0.0168193	0.124197
ENSG00000131979	2643	GCH1	0.483059	1.09706	0.0168175	0.124197
ENSG00000080845	22839	DLGAP4	-0.306322	4.63083	0.0169121	0.124615
ENSG00000143157	57645	POGK	0.246327	3.32787	0.0169131	0.124615
ENSG00000163093	129880	BBS5	-0.394887	0.909346	0.016911	0.124615
ENSG00000187535	9742	IFT140	-0.332671	2.35315	0.0169141	0.124615
ENSG00000074935	51175	TUBE1	-0.336741	1.67412	0.0169452	0.124634
ENSG00000140403	55466	DNAJA4	0.420747	2.86911	0.0169404	0.124634
ENSG00000171148	10474	TADA3	-0.23082	3.16159	0.0169438	0.124634
ENSG00000272953	NA	NA	-0.348296	0.916964	0.016974	0.124775
ENSG00000046604	1829	DSG2	0.544559	3.00344	0.016999	0.124889
ENSG00000081154	57092	PCNP	0.252622	3.52861	0.0170554	0.125163
ENSG00000119139	9414	TJP2	0.476836	3.48637	0.0170544	0.125163
ENSG00000063601	8776	MTMR1	0.300303	2.46281	0.0170795	0.125253
ENSG00000089693	8079	MLF2	-0.249691	4.31059	0.017087	0.125253
ENSG00000262943	245	ALOX12P2	-0.879507	2.10399	0.0171048	0.125313
ENSG00000172660	NA	NA	0.255004	4.38945	0.0172121	0.126029
ENSG00000133657	79572	ATP13A3	0.331748	3.8181	0.0172969	0.126579
ENSG00000077782	2260	FGFR1	-0.747385	3.18195	0.0173937	0.126909
ENSG00000113594	3977	LIFR	-0.577644	1.24618	0.0174138	0.126909
ENSG00000130940	54897	CASZ1	0.48414	2.95479	0.0173991	0.126909
ENSG00000166188	57567	ZNF319	-0.396314	0.541192	0.0174077	0.126909
ENSG00000172493	4299	AFF1	0.303711	4.00125	0.0173883	0.126909
ENSG00000175854	375757	SWI5	0.279669	2.3823	0.0174007	0.126909
ENSG00000206597	692158	SNORA57	-0.638085	6.87803	0.0174196	0.126909
ENSG00000254726	92312	MEX3A	-0.638549	1.03867	0.0173522	0.126909
ENSG00000111110	57460	PPM1H	-0.672046	0.877267	0.017446	0.12703
ENSG00000015676	23386	NUDCD3	-0.256934	3.59388	0.0174809	0.127214
ENSG00000011422	5329	PLAUR	0.738489	3.6981	0.0175602	0.127719
ENSG00000110852	9976	CLEC2B	0.65916	1.33385	0.0175723	0.127736
ENSG00000071051	8440	NCK2	-0.253407	3.58678	0.0176721	0.128248
ENSG00000106829	7091	TLE4	0.42868	2.26713	0.0176588	0.128248
ENSG00000137962	9411	ARHGAP29	-0.461463	1.28733	0.0176639	0.128248
ENSG00000152795	9987	HNRNPDL	-0.24569	5.22797	0.0177024	0.128396
ENSG00000127774	83460	EMC6	0.370823	2.51865	0.0177284	0.128514
ENSG00000136732	2995	GYPC	-0.564076	2.02573	0.0177705	0.128748
ENSG00000089902	23186	RCOR1	0.307755	2.32742	0.0177807	0.12875
ENSG00000072110	87	ACTN1	-0.410665	4.90703	0.0178068	0.128758
ENSG00000130338	56995	TULP4	-0.324467	2.68761	0.0178311	0.128758
ENSG00000130881	4037	LRP3	-0.472136	1.4713	0.0177982	0.128758
ENSG00000213123	255758	DYNLT2B	0.436576	1.27351	0.0178263	0.128758
ENSG00000227345	8505	PARG	-0.267458	1.14023	0.0178183	0.128758
ENSG00000130653	375775	PNPLA7	-0.575052	0.91022	0.0179273	0.129382
ENSG00000140254	90527	DUOXA1	0.941069	2.05648	0.0179373	0.129382
ENSG00000155363	4343	MOV10	0.376987	4.31546	0.0179949	0.129726
ENSG00000168724	134218	DNAJC21	0.265041	2.87136	0.0180116	0.129775
ENSG00000169629	727851	RGPD8	-0.310405	1.42067	0.0180381	0.129894
ENSG00000172845	6670	SP3	0.198494	3.39576	0.0180647	0.130014
ENSG00000185515	79184	BRCC3	0.260489	1.84952	0.0180845	0.130085
ENSG00000132819	55544	RBM38	0.471137	1.9992	0.0181338	0.130224
ENSG00000200983	619562	SNORA3A	-0.598364	2.55295	0.0181186	0.130224
ENSG00000215845	100131187	TSTD1	0.489754	3.44141	0.0181328	0.130224
ENSG00000010626	10233	LRRC23	-0.381241	0.774472	0.0181678	0.130267
ENSG00000107771	54462	CCSER2	-0.255405	2.67271	0.0181588	0.130267
ENSG00000182534	439921	MXRA7	-0.417357	2.59413	0.0181696	0.130267
ENSG00000112159	23195	MDN1	-0.284455	2.3387	0.0181978	0.130281
ENSG00000117133	80135	RPF1	0.281423	2.18278	0.0182014	0.130281
ENSG00000161010	51149	MRNIP	-0.288728	2.42525	0.0182006	0.130281
ENSG00000022976	55778	ZNF839	-0.366624	1.65787	0.0182399	0.130336
ENSG00000106636	10652	YKT6	-0.259136	3.57391	0.018269	0.130336
ENSG00000107882	51684	SUFU	-0.283919	1.52329	0.0182316	0.130336
ENSG00000187240	79659	DYNC2H1	-0.411928	0.671433	0.0182675	0.130336
ENSG00000238103	6126	RPL9P7	-0.499506	3.14389	0.0182602	0.130336
ENSG00000259328	NA	NA	0.472245	1.34925	0.0182383	0.130336
ENSG00000144857	91653	BOC	-0.749566	2.34415	0.0182997	0.130484
ENSG00000196465	140465	MYL6B	0.344207	3.85522	0.0183542	0.130801
ENSG00000246705	55766	H2AJ	-0.50596	2.97831	0.0183667	0.130819
ENSG00000010270	83930	STARD3NL	-0.315405	1.86693	0.0185006	0.131682
ENSG00000106992	203	AK1	0.407443	2.81015	0.018508	0.131682
ENSG00000183421	54101	RIPK4	0.526857	2.10249	0.0185382	0.131825
ENSG00000118965	57539	WDR35	-0.376316	0.90496	0.0185975	0.132103
ENSG00000264772	NA	NA	-0.603343	3.10517	0.0185883	0.132103
ENSG00000119685	23093	TTLL5	0.232304	2.97201	0.0186563	0.132201
ENSG00000136271	54606	DDX56	-0.202372	3.06887	0.0186573	0.132201
ENSG00000189058	347	APOD	-1.07156	1.79152	0.0186618	0.132201
ENSG00000198556	285989	ZNF789	-0.333909	1.91629	0.0186348	0.132201
ENSG00000239779	23559	WBP1	-0.274821	3.43603	0.0186237	0.132201
ENSG00000065320	9423	NTN1	-0.573906	1.21306	0.0187137	0.132496
ENSG00000133612	116988	AGAP3	-0.358768	3.9359	0.0187351	0.132576
ENSG00000089775	7597	ZBTB25	-0.25861	1.3668	0.0187983	0.132622
ENSG00000104140	171177	RHOV	0.810193	1.98859	0.0187605	0.132622
ENSG00000136731	56886	UGGT1	-0.207101	2.97254	0.0188048	0.132622
ENSG00000138795	51176	LEF1	-0.568478	1.7746	0.0187791	0.132622
ENSG00000157259	57798	GATAD1	-0.258076	2.33058	0.0187833	0.132622
ENSG00000178952	7284	TUFM	-0.231324	3.97098	0.0188126	0.132622
ENSG00000188783	5549	PRELP	-0.766111	1.43567	0.0187953	0.132622
ENSG00000143799	142	PARP1	0.295502	3.97704	0.0188621	0.132899
ENSG00000185189	340371	NRBP2	-0.476171	3.21221	0.0188824	0.132899
ENSG00000188613	340719	NANOS1	-0.450111	0.698242	0.0188823	0.132899
ENSG00000135966	9392	TGFBRAP1	-0.218982	1.85204	0.0189321	0.133149
ENSG00000162512	9672	SDC3	-0.470326	2.80107	0.0189485	0.133149
ENSG00000164002	64789	EXO5	0.332331	1.08965	0.0189454	0.133149
ENSG00000038002	175	AGA	-0.356795	1.61009	0.0190274	0.133202
ENSG00000082497	56256	SERTAD4	-0.540901	1.07851	0.0190189	0.133202
ENSG00000148308	9328	GTF3C5	0.307747	3.78216	0.019007	0.133202
ENSG00000151502	112936	VPS26B	-0.245436	2.45484	0.0190194	0.133202
ENSG00000197930	30001	ERO1A	0.52008	3.62045	0.0189988	0.133202
ENSG00000215305	64601	VPS16	0.27651	2.86233	0.0190252	0.133202
ENSG00000234449	NA	NA	0.592768	0.74831	0.019017	0.133202
ENSG00000162517	553115	PEF1	0.256403	2.4569	0.0190467	0.133266
ENSG00000067225	5315	PKM	0.414017	6.81976	0.0191118	0.133345
ENSG00000072210	224	ALDH3A2	0.445614	3.66859	0.0190694	0.133345
ENSG00000107815	56652	TWNK	-0.32657	0.797681	0.0191396	0.133345
ENSG00000124444	79177	ZNF576	0.306056	1.74704	0.0191303	0.133345
ENSG00000186908	23390	ZDHHC17	-0.273223	2.14633	0.0191287	0.133345
ENSG00000205542	7114	TMSB4X	0.475724	7.54827	0.0191258	0.133345
ENSG00000206573	440944	THUMPD3-AS1	-0.293572	3.23762	0.0191344	0.133345
ENSG00000216895	100506302	RBM33-DT	-0.346618	1.22801	0.0190934	0.133345
ENSG00000140694	5073	PARN	-0.215765	2.69346	0.0191949	0.133626
ENSG00000163322	84142	ABRAXAS1	-0.325097	0.613402	0.0192168	0.133626
ENSG00000196177	36	ACADSB	-0.555716	1.17292	0.0192391	0.133626
ENSG00000199785	619565	SNORA52	-0.61587	4.38918	0.0192391	0.133626
ENSG00000213079	22828	SCAF8	-0.269675	2.6801	0.0192362	0.133626
ENSG00000271361	NA	NA	-0.468126	1.74613	0.0192413	0.133626
ENSG00000164099	8492	PRSS12	0.523706	0.806057	0.0192719	0.133767
ENSG00000173218	81839	VANGL1	0.28944	1.76146	0.0194036	0.13461
ENSG00000115998	54980	C2orf42	-0.23327	1.67126	0.0194638	0.134741
ENSG00000116237	23463	ICMT	0.30433	2.96148	0.0194611	0.134741
ENSG00000132912	51164	DCTN4	-0.254493	2.78951	0.0194443	0.134741
ENSG00000151466	132320	SCLT1	0.256537	1.40894	0.0194485	0.134741
ENSG00000168675	753	LDLRAD4	-0.602299	2.55934	0.0194997	0.134918
ENSG00000160746	55129	ANO10	-0.2825	1.87076	0.0195792	0.135397
ENSG00000115234	9784	SNX17	-0.203663	3.30139	0.0195923	0.135416
ENSG00000047634	6322	SCML1	0.36415	0.768345	0.0196712	0.135674
ENSG00000112562	64094	SMOC2	-0.741245	1.23257	0.0196623	0.135674
ENSG00000129636	81533	ITFG1	-0.299153	2.15357	0.0196618	0.135674
ENSG00000133619	84626	KRBA1	-0.441069	1.34636	0.019671	0.135674
ENSG00000109881	91057	CCDC34	0.397487	1.30259	0.0196979	0.135787
ENSG00000185834	NA	NA	-0.453667	2.41172	0.0197092	0.135793
ENSG00000070950	56852	RAD18	0.29128	1.69638	0.0197353	0.135901
ENSG00000108352	51195	RAPGEFL1	0.820799	2.72688	0.0197668	0.136046
ENSG00000052749	23223	RRP12	-0.30307	2.1649	0.0198067	0.136178
ENSG00000081923	5205	ATP8B1	0.458776	1.96218	0.0198063	0.136178
ENSG00000160213	1476	CSTB	0.687359	4.21045	0.0198455	0.136373
ENSG00000023572	51022	GLRX2	0.306574	1.44536	0.0198756	0.136507
ENSG00000171161	79894	ZNF672	0.29146	2.14756	0.0199221	0.136755
ENSG00000154380	55740	ENAH	-0.460812	4.96367	0.0199675	0.136923
ENSG00000160208	23076	RRP1B	0.239392	2.36988	0.0199578	0.136923
ENSG00000131437	11127	KIF3A	-0.331671	1.37303	0.0200542	0.137445
ENSG00000172687	148203	ZNF738	-0.544098	0.995877	0.0200749	0.137515
ENSG00000250111	101929141	LOC101929141	-0.676434	1.80321	0.0201385	0.137878
ENSG00000123965	NA	NA	-0.35641	1.05279	0.0202061	0.13798
ENSG00000129680	79649	MAP7D3	-0.380215	0.918591	0.0201922	0.13798
ENSG00000168806	9836	LCMT2	0.276253	1.10576	0.020198	0.13798
ENSG00000198824	283489	CHAMP1	0.250472	1.92694	0.0201645	0.13798
ENSG00000225614	84627	ZNF469	-0.617578	1.28724	0.0201961	0.13798
ENSG00000089486	29965	CDIP1	0.356071	2.22079	0.020222	0.138017
ENSG00000088038	4849	CNOT3	0.274794	3.19491	0.0202884	0.138181
ENSG00000104408	3646	EIF3E	-0.490569	4.67688	0.0202743	0.138181
ENSG00000135317	57231	SNX14	-0.303293	2.89032	0.0202661	0.138181
ENSG00000271780	NA	NA	-0.35589	0.749426	0.0202815	0.138181
ENSG00000115464	9736	USP34	-0.215026	3.50631	0.0203841	0.138761
ENSG00000164754	5885	RAD21	0.3452	3.79825	0.0204067	0.138842
ENSG00000166557	23423	TMED3	-0.355731	3.50662	0.0204191	0.138854
ENSG00000013588	9052	GPRC5A	0.995247	2.81128	0.0204615	0.139017
ENSG00000167553	84790	TUBA1C	0.450489	5.7486	0.0204644	0.139017
ENSG00000228981	645018	RPS2P20	-0.448988	2.32889	0.0204963	0.139162
ENSG00000163935	51460	SFMBT1	0.363892	2.10896	0.0205374	0.139181
ENSG00000165914	145567	TTC7B	-0.435716	1.58884	0.0205383	0.139181
ENSG00000254772	1937	EEF1G	-0.38219	7.14882	0.0205124	0.139181
ENSG00000267918	NA	NA	-0.894535	2.37816	0.0205417	0.139181
ENSG00000073803	9175	MAP3K13	0.322021	2.90904	0.0205525	0.139182
ENSG00000162298	84447	SYVN1	-0.32775	3.11363	0.0205902	0.13926
ENSG00000220205	6844	VAMP2	-0.345533	2.84239	0.0205959	0.13926
ENSG00000241612	645174	RPL21P46	-0.562861	1.39142	0.0205858	0.13926
ENSG00000012660	60481	ELOVL5	-0.338256	3.17567	0.0206766	0.139722
ENSG00000163659	25976	TIPARP	0.406427	1.94509	0.0206963	0.139722
ENSG00000220804	NA	NA	-0.344721	1.50457	0.0206896	0.139722
ENSG00000139263	121227	LRIG3	-0.396379	2.35957	0.0207237	0.139834
ENSG00000101084	55969	RAB5IF	0.369548	3.70139	0.0207392	0.139867
ENSG00000065883	8621	CDK13	-0.187754	2.77099	0.0208247	0.14037
ENSG00000163521	79411	GLB1L	-0.352567	0.802851	0.0208704	0.140534
ENSG00000184465	253769	WDR27	-0.359936	3.66138	0.020862	0.140534
ENSG00000033050	10061	ABCF2	-0.271115	2.68695	0.020928	0.140545
ENSG00000042088	55775	TDP1	0.238079	2.50178	0.020921	0.140545
ENSG00000049323	4052	LTBP1	-0.500718	2.36911	0.0209346	0.140545
ENSG00000060971	30	ACAA1	-0.412169	3.35465	0.0209967	0.140545
ENSG00000100916	84312	BRMS1L	0.320351	1.11009	0.0210227	0.140545
ENSG00000122299	29066	ZC3H7A	-0.234196	3.17619	0.02093	0.140545
ENSG00000133056	5287	PIK3C2B	-0.403149	2.83321	0.020978	0.140545
ENSG00000134871	1284	COL4A2	-0.547854	5.0146	0.0209582	0.140545
ENSG00000138138	84896	ATAD1	-0.278748	2.18478	0.020968	0.140545
ENSG00000149476	26007	TKFC	-0.341723	3.32604	0.0210216	0.140545
ENSG00000154144	84897	TBRG1	-0.293712	2.35698	0.0210166	0.140545
ENSG00000166452	56672	AKIP1	0.300396	2.17764	0.0210083	0.140545
ENSG00000187239	23048	FNBP1	-0.320623	3.01746	0.0209475	0.140545
ENSG00000244198	NA	NA	-0.39281	1.11948	0.0209906	0.140545
ENSG00000265690	NA	NA	-0.376583	1.72923	0.0210336	0.140547
ENSG00000183405	NA	NA	-0.400623	3.59167	0.0210633	0.140673
ENSG00000068912	27248	ERLEC1	-0.268851	2.47812	0.0210832	0.140734
ENSG00000031081	57514	ARHGAP31	-0.371803	1.1977	0.0211071	0.14075
ENSG00000178934	3963	LGALS7	1.46529	2.40068	0.0210981	0.14075
ENSG00000178934	653499	LGALS7B	1.46529	2.40068	0.0210981	0.14075
ENSG00000099341	5714	PSMD8	0.379571	4.06042	0.0211404	0.140866
ENSG00000232499	100421402	LOC100421402	0.36349	1.71192	0.021146	0.140866
ENSG00000147548	54904	NSD3	0.272663	4.04897	0.0211605	0.14089
ENSG00000086061	3301	DNAJA1	0.3588	4.08844	0.0211869	0.140994
ENSG00000178567	9852	EPM2AIP1	-0.290059	1.60318	0.0212196	0.14114
ENSG00000123552	85015	USP45	-0.296292	1.31017	0.0212425	0.141221
ENSG00000121297	57616	TSHZ3	-0.487002	0.783506	0.0212888	0.141456
ENSG00000232472	644820	EEF1B2P3	-0.388019	2.03797	0.0213379	0.141711
ENSG00000050344	9603	NFE2L3	-0.399915	2.20405	0.0213653	0.14182
ENSG00000213197	NA	NA	-0.527048	1.48824	0.0213819	0.141858
ENSG00000138002	26160	IFT172	-0.289324	2.3896	0.0214424	0.14215
ENSG00000169371	10073	SNUPN	0.216068	1.85292	0.0214476	0.14215
ENSG00000251322	85358	SHANK3	-0.426613	1.6102	0.0215204	0.14256
ENSG00000232677	100506930	LINC00665	-0.684713	1.78632	0.0215332	0.142573
ENSG00000121716	29990	PILRB	-0.39857	4.34639	0.0215683	0.142643
ENSG00000135679	4193	MDM2	0.356702	4.13484	0.0216093	0.142643
ENSG00000143889	92906	HNRNPLL	-0.24267	2.61695	0.0215822	0.142643
ENSG00000145779	25816	TNFAIP8	0.444856	2.30491	0.0215893	0.142643
ENSG00000272812	NA	NA	-0.355417	0.643938	0.0215962	0.142643
ENSG00000273466	NA	NA	-0.312173	0.634929	0.0216046	0.142643
[truncated: 11,147 more rows]
