# Supplementary material for: The viral landscape in metastatic solid cancers
Source: Heliyon. 2025 Feb 8;11(4):e42548. doi: 10.1016/j.heliyon.2025.e42548 (PMC11870251; doi:10.1016/j.heliyon.2025.e42548)
Supplement: Multimedia component 2 [file mmc2.xlsx]

## Sheet: NCBI viruses
Viral genomes
NC_040671
NC_002077
NC_001729
NC_001829
NC_006260
NC_006261
NC_007553
NC_007552
NC_007548
NC_007550
NC_007549
NC_007555
NC_007554
NC_007551
NC_007557
NC_007558
NC_007556
NC_001918
NC_004421
NC_055230
NC_055330
NC_055331
NC_055332
NC_001694
NC_001352
NC_001357
NC_003468
NC_003467
NC_003466
NC_005080
NC_005081
NC_009026
NC_011400
NC_014320
NC_016155
NC_019028
NC_029090
NC_025409
NC_013060
NC_018669
NC_019026
NC_019027
NC_003243
NC_015396
NC_022517
NC_004200
NC_004202
NC_004221
NC_004204
NC_004211
NC_004201
NC_004217
NC_004218
NC_004219
NC_004220
NC_004198
NC_004203
NC_001786
NC_043067
NC_035758
NC_043580
NC_043579
NC_043581
NC_038300
NC_038299
NC_038298
NC_038294
NC_027140
NC_027141
NC_027142
NC_014358
NC_001607
NC_028100
NC_030692
NC_003045
NC_001414
NC_005337
NC_001461
NC_039237
NC_007447
NC_028858
NC_028845
NC_028866
NC_028884
NC_028873
NC_028893
NC_024888
NC_014373
NC_001925
NC_001926
NC_001927
NC_034479
NC_034480
NC_034490
NC_043618
NC_043619
NC_043620
NC_034975
NC_028752
NC_003391
NC_025806
NC_025809
NC_025807
NC_025803
NC_025810
NC_025805
NC_025808
NC_025802
NC_025801
NC_025804
NC_034489
NC_034478
NC_034477
NC_038727
NC_038728
NC_038726
NC_039024
NC_012783
NC_055328
NC_055329
NC_055327
NC_020805
NC_015373
NC_015375
NC_015374
NC_010562
NC_010563
NC_001427
NC_004162
NC_017825
NC_038374
NC_038373
NC_023888
NC_030449
NC_015692
NC_012800
NC_012802
NC_012798
NC_034385
NC_025961
NC_000940
NC_003663
NC_038306
NC_038307
NC_005302
NC_005300
NC_005301
NC_039050
NC_038416
NC_038417
NC_036877
NC_038415
NC_038413
NC_038412
NC_038418
NC_038414
NC_039215
NC_001477
NC_001474
NC_001475
NC_002640
NC_034263
NC_034256
NC_034262
NC_034255
NC_034254
NC_034261
NC_005234
NC_005235
NC_005233
NC_048214
NC_020810
NC_039025
NC_003899
NC_055339
NC_055340
NC_055341
NC_004105
NC_038282
NC_038283
NC_001479
NC_001612
NC_001472
NC_002058
NC_001430
NC_024073
NC_009528
NC_043616
NC_043615
NC_043617
NC_001362
NC_001710
NC_001655
NC_040805
NC_040688
NC_040803
NC_040619
NC_040620
NC_040806
NC_040691
NC_040804
NC_040550
NC_038496
NC_030447
NC_030448
NC_026818
NC_040379
NC_001885
NC_014522
NC_014527
NC_014524
NC_014531
NC_014523
NC_014525
NC_014530
NC_014528
NC_014529
NC_014526
NC_005082
NC_005077
NC_034487
NC_034486
NC_034506
NC_043445
NC_018401
NC_017091
NC_022788
NC_022789
NC_013443
NC_005219
NC_005218
NC_005222
NC_006435
NC_006433
NC_006437
NC_024496
NC_024494
NC_024495
NC_001906
NC_038426
NC_003977
NC_038882
NC_004102
NC_009823
NC_009824
NC_009825
NC_009826
NC_009827
NC_030791
NC_038504
NC_001653
NC_001489
NC_001486
NC_035475
NC_040309
NC_001436
NC_001488
NC_011800
NC_010810
NC_012959
NC_001806
NC_001798
NC_001348
NC_023874
NC_028459
NC_039061
NC_039062
NC_039063
NC_001943
NC_024472
NC_006273
NC_001664
NC_000898
NC_001716
NC_028101
NC_012042
NC_012564
NC_012729
NC_024694
NC_002645
NC_006577
NC_005831
NC_006213
NC_023984
NC_012801
NC_021568
NC_022518
NC_004295
NC_035212
NC_035213
NC_035211
NC_040306
NC_035474
NC_007605
NC_009333
NC_038497
NC_026817
NC_038436
NC_009334
NC_001802
NC_001722
NC_055523
NC_001460
NC_011203
NC_011202
NC_001405
NC_010956
NC_003266
NC_001454
NC_039199
NC_038235
NC_001781
NC_003443
NC_027779
NC_012485
NC_013035
NC_014185
NC_016157
NC_014469
NC_014955
NC_014956
NC_017993
NC_017994
NC_017996
NC_021483
NC_022892
NC_038523
NC_038524
NC_023891
NC_022095
NC_038914
NC_039086
NC_027528
NC_038525
NC_001457
NC_001531
NC_001596
NC_026946
NC_001576
NC_008189
NC_012486
NC_014952
NC_014953
NC_014954
NC_017995
NC_017997
NC_033781
NC_001526
NC_038522
NC_001583
NC_001586
NC_001587
NC_001354
NC_001690
NC_001591
NC_001691
NC_001593
NC_001676
NC_001693
NC_001458
NC_001355
NC_001595
NC_034616
NC_010329
NC_004104
NC_004500
NC_005134
NC_021928
NC_038319
NC_007018
NC_000883
NC_027998
NC_007026
NC_007027
NC_001538
NC_009238
NC_014406
NC_014407
NC_015150
NC_003461
NC_001796
NC_038878
NC_021548
NC_021543
NC_021545
NC_021547
NC_021550
NC_021551
NC_021544
NC_021549
NC_021541
NC_021542
NC_021546
NC_026252
NC_038392
NC_032480
NC_043586
NC_043585
NC_043587
NC_009028
NC_032682
NC_048213
NC_001451
NC_003494
NC_026433
NC_026437
NC_026432
NC_026435
NC_026438
NC_026431
NC_026434
NC_026436
NC_004906
NC_004909
NC_004912
NC_004907
NC_004910
NC_004911
NC_004908
NC_004905
NC_007376
NC_007375
NC_007378
NC_007374
NC_007381
NC_007382
NC_007377
NC_007380
NC_007367
NC_007368
NC_007369
NC_007370
NC_007366
NC_007371
NC_007372
NC_007373
NC_002020
NC_002019
NC_002016
NC_002022
NC_002018
NC_002023
NC_002017
NC_002021
NC_026427
NC_026429
NC_026422
NC_026423
NC_026424
NC_026426
NC_026428
NC_026425
NC_007358
NC_007359
NC_007362
NC_007361
NC_007363
NC_007364
NC_007360
NC_007357
NC_002208
NC_002211
NC_002207
NC_002209
NC_002210
NC_002204
NC_002206
NC_002205
NC_006309
NC_006308
NC_006312
NC_006306
NC_006307
NC_006311
NC_006310
NC_043588
NC_043590
NC_043589
NC_001699
NC_001437
NC_024112
NC_024114
NC_024113
NC_024111
NC_039206
NC_043629
NC_043627
NC_043628
NC_039218
NC_034253
NC_004109
NC_004110
NC_004108
NC_020807
NC_038506
NC_038505
NC_003690
NC_004296
NC_004297
NC_034443
NC_038596
NC_038601
NC_038595
NC_038603
NC_038597
NC_038598
NC_038600
NC_038599
NC_038594
NC_038602
NC_001809
NC_012776
NC_012777
NC_004291
NC_004294
NC_024691
NC_018102
NC_001669
NC_004812
NC_005079
NC_005078
NC_023812
NC_034505
NC_034498
NC_034497
NC_055212
NC_055210
NC_055211
NC_055343
NC_055342
NC_055344
NC_030922
NC_025379
NC_013233
NC_013225
NC_013226
NC_013229
NC_013227
NC_013234
NC_013232
NC_013231
NC_013230
NC_013228
NC_024781
NC_001608
NC_034495
NC_034496
NC_034504
NC_003417
NC_001498
NC_020447
NC_020448
NC_020439
NC_020444
NC_020440
NC_020441
NC_020445
NC_020446
NC_020442
NC_020443
NC_043634
NC_043633
NC_043635
NC_010277
NC_019843
NC_034224
NC_034225
NC_034222
NC_034223
NC_001731
NC_001501
NC_026809
NC_003310
NC_001503
NC_002200
NC_001356
NC_001702
NC_000943
NC_035469
NC_034387
NC_034391
NC_034386
NC_024118
NC_002728
NC_001959
NC_044854
NC_044856
NC_044853
NC_039897
NC_044932
NC_040876
NC_039477
NC_039475
NC_039476
NC_044045
NC_044046
NC_029645
NC_029647
NC_044855
NC_045762
NC_008311
NC_044047
NC_029646
NC_005062
NC_001512
NC_005336
NC_034475
NC_034476
NC_034488
NC_005775
NC_005776
NC_005777
NC_001434
NC_038606
NC_038612
NC_038608
NC_038607
NC_038609
NC_038604
NC_038613
NC_038605
NC_038610
NC_038611
NC_007653
NC_027016
NC_006430
NC_001897
NC_022089
NC_001837
NC_006383
NC_040752
NC_040753
NC_001792
NC_005148
NC_003059
NC_004441
NC_029062
NC_003687
NC_007815
NC_000858
NC_003323
NC_007455
NC_013804
NC_038658
NC_038663
NC_038659
NC_038667
NC_038666
NC_038664
NC_038661
NC_038662
NC_038660
NC_038665
NC_039193
NC_039191
NC_039192
NC_005224
NC_005223
NC_005225
NC_009889
NC_001542
NC_001819
NC_001803
NC_004161
NC_025826
NC_025827
NC_025828
NC_001617
NC_009996
NC_014397
NC_014395
NC_014396
NC_040776
NC_024070
NC_038880
NC_001544
NC_011502
NC_011509
NC_011500
NC_011501
NC_011505
NC_011503
NC_011507
NC_011510
NC_011508
NC_011506
NC_011504
NC_007574
NC_007572
NC_007546
NC_007573
NC_007570
NC_007543
NC_007569
NC_007544
NC_007547
NC_007571
NC_007545
NC_001545
NC_004718
NC_018137
NC_018136
NC_018138
NC_020106
NC_006313
NC_006317
NC_009448
NC_007580
NC_012986
NC_025114
NC_012957
NC_015412
NC_015411
NC_015413
NC_006554
NC_006269
NC_027026
NC_010624
NC_003215
NC_005238
NC_005236
NC_005237
NC_045512
NC_043450
NC_043451
NC_043452
NC_026161
NC_026169
NC_038270
NC_001815
NC_006879
NC_028102
NC_001364
NC_001549
NC_004455
NC_024377
NC_014474
NC_005215
NC_005216
NC_005217
NC_001547
NC_007013
NC_007014
NC_025343
NC_029055
NC_006432
NC_006151
NC_020498
NC_043694
NC_043693
NC_043692
NC_055426
NC_055425
NC_055206
NC_055205
NC_055207
NC_014372
NC_009888
NC_043606
NC_043607
NC_043608
NC_015843
NC_001366
NC_001672
NC_009225
NC_038357
NC_038358
NC_038359
NC_038360
NC_038361
NC_014093
NC_038350
NC_038351
NC_038352
NC_038353
NC_038354
NC_038355
NC_038356
NC_014097
NC_038345
NC_038346
NC_038347
NC_030297
NC_014086
NC_014088
NC_014089
NC_014095
NC_014068
NC_025726
NC_025727
NC_015783
NC_002076
NC_014076
NC_014480
NC_014083
NC_014074
NC_014081
NC_014094
NC_014080
NC_038337
NC_014361
NC_003824
NC_005228
NC_005227
NC_005226
NC_010800
NC_043036
NC_043035
NC_043037
NC_006551
NC_006998
NC_030701
NC_001611
NC_001449
NC_002551
NC_009539
NC_004541
NC_012735
NC_009942
NC_001563
NC_003908
NC_039186
NC_039188
NC_039187
NC_002642
NC_002031
NC_002549
NC_035889
NC_012532
NC_001401
NC_030454
NC_038308
NC_008188
NC_012213
NC_028125
NC_019023
NC_038889
NC_039089
NC_038311
NC_001490
NC_038312
